# Supplementary material for: Polo-like kinase 1 is related with malignant characteristics and inhibits macrophages infiltration in glioma
Source: Front Immunol. 2022 Dec 21;13:1058036. doi: 10.3389/fimmu.2022.1058036 (PMC9811677; doi:10.3389/fimmu.2022.1058036)
Supplement: Supplementary Table 2 — PLK1 expression in cancers verus normal tissue in oncomine database. [file Table_2.xlsx]

## Sheet: Sheet1
PLK1 expression in cancers verus normal tissue in oncomine database
Cancer	Cancer type	P-value	FC	Rank	Sample	Reference (PMID)
Bladder	Infiltrating Bladder Urothelial Carcinoma	2.33e-11	3.02	0.03	129	16432078
	Superficial Bladder Cancer	6.82e-09	3.362	0.15	76	16432078
Brain and CNS	Glioblastoma	0.000421	3.109	0.11	31	16204036
	Brain Glioblastoma	4.31e-07	2.027	0.13	552	TCGA
	Glioblastoma	3.12e-07	2.326	0.13	104	16616334
	Oligodendroglioma	3.33e-05	-1.584	0.02	10	12894235
	Glioblastoma	1.2e-05	-5.087	0.14	25	16697959
Breast	Mixed Lobular and Ductal Breast Carcinoma	1.15e-08	1.619	0.01	68	TCGA
	Invasive Ductal Breast Carcinoma	7.77e-40	2.883	0.02	450	TCGA
	Invasive Breast Carcinoma	1.16e-24	2.483	0.02	137	TCGA
	Invasive Lobular Breast Carcinoma	1.84e-13	2.069	0.02	97	TCGA
	Intraductal Cribriform Breast Adenocarcinoma	9.31e-06	2.681	0.03	64	TCGA
	Ductal Breast Carcinoma	2.74e-06	2.997	0.02	39	10963602
	Invasive Ductal Breast Carcinoma	0.000561	2.25	0.01	25	17389037
	Ductal Breast Carcinoma	7.92e-09	3.671	0.02	47	16473279
	Medullary Breast Carcinoma	2.08e-10	1.664	0.04	176	22522925
	Invasive Breast Carcinoma	3.24e-17	-3.346	0.09	59	18438415
Cervix	Cervical Squamous Cell Carcinoma	5.1e-08	2.372	0.03	57	18506748
	Cervical Squamous Cell Carcinoma	4.33e-05	3.469	0.12	45	18191186
Colorectal	Rectal Adenocarcinoma	1.24e-36	3.86	0.01	130	20725992
	Rectosigmoid Adenocarcinoma	3.35e-09	2.002	0.01	25	TCGA
	Rectal Mucinous Adenocarcinoma	6.67e-06	1.892	0.03	28	TCGA
	Cecum Adenocarcinoma	1.19e-07	1.71	0.1	44	TCGA
	Colon Mucinous Adenocarcinoma	1.1e-05	1.603	0.15	44	TCGA
	Colon Adenocarcinoma	3.03e-08	1.708	0.17	123	TCGA
	Rectal Adenocarcinoma	1.45e-07	1.707	0.17	82	TCGA
	Colon Carcinoma	1.19e-09	2.397	0.15	2	20957034
	Colon Adenoma	4.26e-06	1.54	0.05	15	20957034
	Colon Carcinoma	0.000554	1.573	0.18	15	20957034
	Colon Adenoma	1.95e-13	3.373	0.03	57	18171984
	Rectal Adenoma	5.12e-05	3.597	0.09	39	18171984
	Colorectal Carcinoma	8.94e-10	2.739	0.06	82	20143136
	Colorectal Carcinoma	1.67e-07	1.923	0.06	60	20957034
	Colon Adenocarcinoma	0.000317	1.58	0.18	46	17615082
Esophageal	Esophageal Squamous Cell Carcinoma	8.95e-07	1.89	0.04	34	20955586
Gastric	Gastric Cancer	2.67e-08	3.577	0.01	160	20965966
	Gastric Intestinal Type Adenocarcinoma	3.94e-09	2.502	0.05	57	19081245
	Gastric Intestinal Type Adenocarcinoma	1.55e-07	1.582	0.1	93	12925757
Head and neck	Head and Neck Squamous Cell Carcinoma	0.000588	2.001	0.04	38	14676830
	Tongue Squamous Cell Carcinoma	6.21e-08	2.37	0.06	57	19138406
	Oral Cavity Squamous Cell Carcinoma	4.2e-11	2.269	0.04	79	21853135
Kidney	Papillary Renal Cell Carcinoma	1.38e-24	-2.649	0.01	34	16115910
Leukemia	T-Cell Prolymphocytic Leukemia	0.000669	2.692	0.01	14	17713554
	Chronic Adult T-Cell Leukemia/Lymphoma	0.00096	2.254	0.03	25	16909099
	Chronic Lymphocytic Leukemia	9.75e-08	-4.138	0.05	59	15778709
	B-Cell Childhood Acute Lymphoblastic Leukemia	0.00069	-2.716	0.08	242	21487112
	T-Cell Childhood Acute Lymphoblastic Leukemia	0.000425	-2.188	0.09	50	21487112
	Chronic Lymphocytic Leukemia	1.33e-34	-1.954	0.06	522	20406941
Liver	Hepatocellular Carcinoma	3.08e-20	3.328	0.01	172	12058060
	Hepatocellular Carcinoma	2.17e-05	1.8621	0.06	45	17393520
Lung	Lung Adenocarcinoma	1.05e-16	2.115	0.01	110	20421987
	Squamous Cell Lung Carcinoma	4.75e-15	2.741	0.02	92	20421987
	Large Cell Lung Carcinoma	1.8e-07	3.624	0.03	84	20421987
	Squamous Cell Lung Carcinoma	5.23e-05	1.851	0.01	10	16188928
	Large Cell Lung Carcinoma	0.000295	6.837	0.01	10	11707590
	Small Cell Lung Carcinoma	0.000224	5.96	0.01	10	11707590
	Squamous Cell Lung Carcinoma	4.27e-05	5.076	0.03	19	11707590
	Lung Adenocarcinoma	0.000132	4.12	0.04	46	11707590
	Lung Adenocarcinoma	1.05e-05	1.53	0.05	96	12118244
	Squamous Cell Lung Carcinoma	0.000518	3.135	0.05	38	11707567
	Lung Adenocarcinoma	4.99e-06	2.348	0.04	57	17540040
	Lung Adenocarcinoma	2.63e-05	3.127	0.07	39	16314486
Leukemia	Germinal Center B-Cell-Like Diffuse Large B-Cell Lymphoma	6.9e-07	2.379	0.05	65	10676951
	Activated B-Cell-Like Diffuse Large B-Cell Lymphoma	1.63e-06	2.316	0.06	61	10676951
	Chronic Adult T-Cell Leukemia/Lymphoma	0.00096	2.254	0.03	25	16909099
	Diffuse Large B-Cell Lymphoma	0.000973	2.184	0.08	41	11733578
Myeloma	Multiple Myeloma	1.24e-07	-1.575	0.04	118	11861292
Other	Malignant Fibrous Histiocytoma	1.68e-08	6.155	0.01	24	15994966
	Skin Squamous Cell Carcinoma	1.08e-05	5.516	0.02	15	18442402
	Skin Basal Cell Carcinoma	0.000153	3.455	0.05	19	18442402
	Vulvar Intraepithelial Neoplasia	8.51e-06	4.194	0.02	19	17471573
Ovarian	Ovarian Serous Adenocarcinoma	0.000207	1.829	0.01	10	14760385
	Ovarian Serous Cystadenocarcinoma	1.28e-10	2.732	0.01	594	TCGA
Pancreatic	Pancreatic Adenocarcinoma	4.36e-05	3.364	0.02	17	12651607
	Pancreatitis	0.000622	-2.101	0.05	10	12750293
Sarcoma	Malignant Fibrous Histiocytoma	1.68e-08	6.155	0.01	24	15994966
	Pleomorphic Liposarcoma	1.9e-06	8.35	0.01	18	15994966
	Fibrosarcoma	4.44e-07	5.215	0.01	22	15994966
	Leiomyosarcoma	0.000126	3.828	0.04	21	15994966
	Synovial Sarcoma	0.000814	2.807	0.09	19	15994966
	Myxofibrosarcoma	3.32e-11	1.775	0.03	40	20601955
	Pleomorphic Liposarcoma	2.51e-07	1.635	0.04	32	20601955
	Gastrointestinal Stromal Tumor	0.000664	-1.672	0.1	25	21447720
