# Supplementary material for: Polo-like kinase 1 is related with malignant characteristics and inhibits macrophages infiltration in glioma
Source: Front Immunol. 2022 Dec 21;13:1058036. doi: 10.3389/fimmu.2022.1058036 (PMC9811677; doi:10.3389/fimmu.2022.1058036)
Supplement: Supplementary Table 3 — PLK1 positively related genes in pan-cancer in GEPIA2 database. [file Table_3.xlsx]

## Sheet: Sheet1
PLK1 positively related genes in pancancer in GEPIA2 database
Gene Symbol	Gene ID	PCC
CCNA2	ENSG00000145386.9	0.82
KIF2C	ENSG00000142945.12	0.81
TPX2	ENSG00000088325.15	0.8
CCNB2	ENSG00000157456.7	0.8
BUB1	ENSG00000169679.14	0.79
NCAPH	ENSG00000121152.9	0.79
CDCA5	ENSG00000146670.9	0.77
CCNF	ENSG00000162063.12	0.77
CCNB1	ENSG00000134057.14	0.77
MKI67	ENSG00000148773.12	0.77
KIF4A	ENSG00000090889.11	0.77
DLGAP5	ENSG00000126787.12	0.76
KIF23	ENSG00000137807.13	0.76
FOXM1	ENSG00000111206.12	0.76
CDCA3	ENSG00000111665.11	0.76
KIFC1	ENSG00000237649.7	0.75
KIF18B	ENSG00000186185.13	0.75
KIF11	ENSG00000138160.5	0.75
CEP55	ENSG00000138180.15	0.75
AURKA	ENSG00000087586.17	0.75
NCAPG	ENSG00000109805.9	0.75
GTSE1	ENSG00000075218.18	0.74
KIF20A	ENSG00000112984.11	0.74
TTK	ENSG00000112742.9	0.74
RRM2	ENSG00000171848.13	0.74
RACGAP1	ENSG00000161800.12	0.74
HMMR	ENSG00000072571.19	0.74
HJURP	ENSG00000123485.11	0.74
CDC20	ENSG00000117399.13	0.74
SGOL1	ENSG00000129810.14	0.73
GSG2	ENSG00000177602.5	0.73
SKA3	ENSG00000165480.15	0.73
AURKB	ENSG00000178999.12	0.73
BIRC5	ENSG00000089685.14	0.73
MAD2L1	ENSG00000164109.13	0.73
CENPA	ENSG00000115163.14	0.73
CKAP2L	ENSG00000169607.12	0.72
MELK	ENSG00000165304.7	0.72
KIF18A	ENSG00000121621.6	0.72
KPNA2	ENSG00000182481.8	0.72
SKA1	ENSG00000154839.9	0.72
MTFR2	ENSG00000146410.11	0.72
ESPL1	ENSG00000135476.11	0.72
UBE2C	ENSG00000175063.16	0.72
CDCA8	ENSG00000134690.10	0.72
MCM10	ENSG00000065328.16	0.72
CDC25C	ENSG00000158402.18	0.72
TROAP	ENSG00000135451.12	0.71
INCENP	ENSG00000149503.12	0.71
LMNB2	ENSG00000176619.10	0.71
CHEK1	ENSG00000149554.12	0.71
CDT1	ENSG00000167513.8	0.71
OIP5	ENSG00000104147.8	0.71
CDK1	ENSG00000170312.15	0.7
AUNIP	ENSG00000127423.10	0.7
KIF14	ENSG00000118193.11	0.7
SPC25	ENSG00000152253.8	0.7
NUSAP1	ENSG00000137804.12	0.7
CENPI	ENSG00000102384.13	0.7
PLK4	ENSG00000142731.10	0.7
DEPDC1	ENSG00000024526.16	0.7
STIL	ENSG00000123473.15	0.7
GINS1	ENSG00000101003.9	0.69
ASPM	ENSG00000066279.16	0.69
PRC1	ENSG00000198901.13	0.69
CENPF	ENSG00000117724.12	0.69
NEK2	ENSG00000117650.12	0.69
ORC1	ENSG00000085840.12	0.69
FAM72D	ENSG00000215784.5	0.69
LMNB1	ENSG00000113368.11	0.69
EXO1	ENSG00000174371.16	0.69
ZWINT	ENSG00000122952.16	0.69
ARHGAP11A	ENSG00000198826.10	0.68
UBE2T	ENSG00000077152.9	0.68
ORC6	ENSG00000091651.8	0.68
NCAPD2	ENSG00000010292.12	0.68
DAZAP1	ENSG00000071626.16	0.68
TICRR	ENSG00000140534.13	0.68
CENPE	ENSG00000138778.11	0.67
C17orf53	ENSG00000125319.14	0.67
CDKN3	ENSG00000100526.19	0.67
NUF2	ENSG00000143228.12	0.67
TUBA1C	ENSG00000167553.14	0.67
SHCBP1	ENSG00000171241.8	0.67
RAD51	ENSG00000051180.16	0.67
DBF4	ENSG00000006634.7	0.67
CENPO	ENSG00000138092.10	0.67
NDC1	ENSG00000058804.11	0.66
KIAA1524	ENSG00000163507.13	0.66
SGOL2	ENSG00000163535.17	0.66
NDC80	ENSG00000080986.12	0.66
IQGAP3	ENSG00000183856.10	0.66
POC1A	ENSG00000164087.7	0.66
FAM72B	ENSG00000188610.12	0.66
MCM2	ENSG00000073111.13	0.66
CKS1B	ENSG00000173207.12	0.66
BORA	ENSG00000136122.15	0.66
MCM4	ENSG00000104738.16	0.66
FANCI	ENSG00000140525.17	0.65
MCM6	ENSG00000076003.4	0.65
