# Supplementary material for: Polo-like kinase 1 is related with malignant characteristics and inhibits macrophages infiltration in glioma
Source: Front Immunol. 2022 Dec 21;13:1058036. doi: 10.3389/fimmu.2022.1058036 (PMC9811677; doi:10.3389/fimmu.2022.1058036)
Supplement: Supplementary Table 5 — The mRNA-seq data (sheet 1) and clinical data (sheet 2) of CGGA-693 dataset. [file Table_5.xlsx]

## Sheet: sheet 1
Gene_Name	CGGA_1002	CGGA_1003	CGGA_1010	CGGA_1012	CGGA_1014	CGGA_1017	CGGA_1018	CGGA_103	CGGA_1030	CGGA_1032	CGGA_1033	CGGA_1036	CGGA_1037	CGGA_1041	CGGA_1048	CGGA_1051	CGGA_1055	CGGA_1057	CGGA_1058	CGGA_106	CGGA_1063	CGGA_1065	CGGA_1066	CGGA_1069	CGGA_107	CGGA_1075	CGGA_108	CGGA_1082	CGGA_1086	CGGA_1087	CGGA_1097	CGGA_1100	CGGA_1101	CGGA_1103	CGGA_1106	CGGA_1108	CGGA_1111	CGGA_112	CGGA_1120	CGGA_1121	CGGA_1126	CGGA_1127	CGGA_1130	CGGA_1131	CGGA_1132	CGGA_1134	CGGA_1135	CGGA_1137	CGGA_1138
PLK1	5.38	1.46	3.6	9.15	7.65	1.12	3.61	4.93	3.11	0.38	2.04	10.61	2.2	2.57	4.02	1.81	6.35	3.48	2.49	2.11	1.94	4.35	4.73	4.74	9.79	6.36	6.42	5.41	5.73	5.78	8.57	2.01	2.98	23.88	11.06	5.29	15.65	5.34	1.87	4.22	10.03	2.43	6.03	23.85	2.06	8.42	9.32	2.45	16.25
[truncated: 644 more columns]

## Sheet: sheet 2
CGGA_ID	PRS_type	Histology	Grade	Gender	Age	OS	Censor (alive=0; dead=1)	Radio_status (treated=1;un-treated=0)	Chemo_status (TMZ treated=1;un-treated=0)	IDH_mutation_status	1p19q_codeletion_status	MGMTp_methylation_status
CGGA_1002	Primary	AA	WHO III	Female	43	305	1	1	1	Wildtype	Non-codel	methylated
CGGA_1003	Primary	O	WHO II	Female	47	3817	0	0	1	Mutant	Codel	un-methylated
CGGA_1010	Primary	A	WHO II	Male	45	246	1	1	1	Mutant	NA	un-methylated
CGGA_1012	Recurrent	rO	WHO II	Male	45	3679	1	1	1	Mutant	Non-codel	un-methylated
CGGA_1014	Primary	A	WHO II	Male	42	263	1	0	1	Wildtype	Non-codel	un-methylated
CGGA_1017	Primary	GBM	WHO IV	Female	29	768	1	1	0	Wildtype	Non-codel	un-methylated
CGGA_1018	Recurrent	rO	WHO II	Male	50	2527	1	1	1	Mutant	Codel	methylated
CGGA_103	Primary	AA	WHO III	Male	56	1188	1	1	0	Mutant	Non-codel	un-methylated
CGGA_1030	Primary	A	WHO II	Female	40	3664	0	1	1	Mutant	Non-codel	methylated
CGGA_1032	Primary	A	WHO II	Female	41	643	1	NA	NA	Wildtype	NA	methylated
CGGA_1033	Primary	OA	WHO II	Male	44	1322	0	0	1	NA	Non-codel	un-methylated
CGGA_1036	Primary	GBM	WHO IV	Male	41	806	1	1	1	Wildtype	Non-codel	methylated
CGGA_1037	Primary	A	WHO II	Male	44	780	0	1	0	NA	Codel	methylated
CGGA_1041	Primary	GBM	WHO IV	Male	58	3593	0	1	1	Wildtype	Non-codel	un-methylated
CGGA_1048	Primary	A	WHO II	Female	27	703	0	0	1	Wildtype	Non-codel	NA
CGGA_1051	Primary	A	WHO II	Male	47	838	1	NA	NA	Wildtype	Codel	NA
CGGA_1055	Primary	AA	WHO III	Male	43	1611	1	1	1	Mutant	Non-codel	un-methylated
CGGA_1057	Primary	A	WHO II	Female	57	1549	1	1	1	Wildtype	Non-codel	un-methylated
CGGA_1058	Recurrent	rA	WHO II	Male	34	995	1	1	1	Mutant	Non-codel	un-methylated
CGGA_106	Recurrent	rA	WHO II	Male	30	5028	0	0	1	Wildtype	Non-codel	un-methylated
CGGA_1063	Primary	A	WHO II	Male	29	NA	NA	NA	NA	Mutant	NA	methylated
CGGA_1065	Primary	O	WHO II	Female	48	3412	0	1	1	Mutant	Codel	un-methylated
CGGA_1066	Primary	A	WHO II	Female	34	723	1	1	0	Mutant	Non-codel	un-methylated
CGGA_1069	Recurrent	rA	WHO II	Male	47	NA	NA	NA	NA	Mutant	Non-codel	methylated
CGGA_107	Recurrent	rAA	WHO III	Female	38	2156	1	0	0	Wildtype	Non-codel	un-methylated
CGGA_1075	Primary	GBM	WHO IV	Male	72	398	1	1	1	Wildtype	Non-codel	un-methylated
CGGA_108	Recurrent	rAA	WHO III	Male	44	366	1	0	1	Wildtype	Non-codel	un-methylated
CGGA_1082	Primary	A	WHO II	Female	55	NA	NA	NA	NA	Mutant	Non-codel	un-methylated
CGGA_1086	Primary	GBM	WHO IV	Female	65	1977	1	1	1	Wildtype	NA	methylated
CGGA_1087	Primary	O	WHO II	Female	36	701	0	0	1	Mutant	Codel	un-methylated
CGGA_1097	Primary	A	WHO II	Male	30	1378	1	1	1	Wildtype	Non-codel	methylated
CGGA_1100	Primary	O	WHO II	Female	61	3314	0	1	1	Mutant	NA	methylated
CGGA_1101	Primary	A	WHO II	Female	35	214	1	0	0	Wildtype	NA	un-methylated
CGGA_1103	Primary	GBM	WHO IV	Female	35	585	1	1	1	Mutant	Non-codel	methylated
CGGA_1106	Primary	GBM	WHO IV	Male	37	420	1	1	0	Wildtype	Non-codel	methylated
CGGA_1108	Primary	AA	WHO III	Female	39	684	1	1	1	Wildtype	Non-codel	un-methylated
CGGA_1111	Primary	AA	WHO III	Male	45	2696	1	1	1	Mutant	Non-codel	methylated
CGGA_112	Primary	A	WHO II	Male	17	1534	1	1	1	Mutant	Non-codel	un-methylated
CGGA_1120	Primary	AOA	WHO III	Female	58	422	1	1	1	Mutant	NA	methylated
CGGA_1121	Recurrent	rAA	WHO III	Female	29	3278	0	1	1	Mutant	Non-codel	methylated
CGGA_1126	Primary	AA	WHO III	Male	44	784	1	1	1	Mutant	Non-codel	methylated
CGGA_1127	Primary	O	WHO II	Male	33	2630	1	1	1	NA	Codel	un-methylated
CGGA_1130	Recurrent	rGBM	WHO IV	Female	23	402	1	1	0	Mutant	Non-codel	methylated
CGGA_1131	Primary	AA	WHO III	Female	46	3251	0	1	1	Mutant	Non-codel	methylated
CGGA_1132	Recurrent	rAO	WHO III	Female	33	3251	0	1	1	Mutant	Codel	methylated
CGGA_1134	Primary	GBM	WHO IV	Female	56	59	1	0	1	Wildtype	Non-codel	methylated
CGGA_1135	Primary	GBM	WHO IV	Male	40	1244	1	1	1	Wildtype	Non-codel	un-methylated
CGGA_1137	Primary	AA	WHO III	Male	58	3237	0	1	NA	Wildtype	NA	methylated
CGGA_1138	Primary	GBM	WHO IV	Male	54	411	1	1	1	Wildtype	Non-codel	un-methylated
CGGA_1141	Primary	AA	WHO III	Male	65	432	1	NA	NA	Wildtype	Non-codel	un-methylated
CGGA_1142	Primary	GBM	WHO IV	Male	60	1005	1	1	1	Wildtype	Non-codel	un-methylated
CGGA_1144	Primary	AA	WHO III	Female	39	2505	0	1	1	Wildtype	Non-codel	un-methylated
CGGA_1147	Primary	A	WHO II	Male	36	3215	0	0	1	Mutant	Non-codel	un-methylated
CGGA_1148	Primary	A	WHO II	Male	37	596	1	1	1	Mutant	Non-codel	un-methylated
CGGA_1152	Primary	A	WHO II	Male	13	3201	0	0	1	Wildtype	Non-codel	un-methylated
CGGA_1154	Recurrent	rAA	WHO III	Female	33	369	1	NA	NA	Mutant	Non-codel	un-methylated
CGGA_1155	Primary	AA	WHO III	Male	43	1373	1	1	1	Mutant	Codel	methylated
CGGA_1156	Primary	A	WHO II	Female	41	3194	0	1	1	Mutant	Non-codel	methylated
CGGA_1157	Primary	A	WHO II	Male	64	727	1	1	1	Wildtype	Non-codel	methylated
CGGA_1158	Primary	O	WHO II	Male	39	3188	0	1	1	Mutant	Codel	un-methylated
CGGA_1159	Primary	A	WHO II	Male	51	3181	0	0	1	Mutant	Non-codel	un-methylated
CGGA_1161	Primary	AA	WHO III	Male	36	3180	0	1	1	Mutant	Non-codel	un-methylated
CGGA_1162	Primary	AOA	WHO III	Male	39	3174	0	1	1	NA	Codel	un-methylated
CGGA_1164	Recurrent	rGBM	WHO IV	Female	38	1022	1	0	1	Mutant	Codel	un-methylated
CGGA_1169	Primary	AA	WHO III	Male	30	1765	1	1	1	Mutant	Non-codel	un-methylated
CGGA_1172	Primary	GBM	WHO IV	Female	36	3131	0	1	1	Mutant	Non-codel	methylated
CGGA_1178	Recurrent	rAA	WHO III	Male	41	422	1	1	1	Mutant	Non-codel	un-methylated
CGGA_1181	Primary	A	WHO II	Male	36	318	0	1	1	Mutant	Non-codel	methylated
CGGA_1183	Primary	AA	WHO III	Female	25	408	1	1	1	Wildtype	Non-codel	un-methylated
CGGA_1184	Recurrent	rAA	WHO III	Male	46	156	1	1	0	Mutant	Non-codel	methylated
CGGA_1185	Recurrent	rAA	WHO III	Female	50	731	1	1	1	Wildtype	Non-codel	un-methylated
CGGA_1191	Primary	AO	WHO III	Male	53	3082	0	0	1	Mutant	Codel	methylated
CGGA_1192	Primary	A	WHO II	Female	43	3080	0	1	1	Mutant	Non-codel	methylated
CGGA_1195	Primary	AA	WHO III	Male	43	476	1	0	0	Mutant	Non-codel	un-methylated
CGGA_1198	Primary	O	WHO II	Male	30	3066	0	0	1	Mutant	NA	un-methylated
CGGA_120	Recurrent	rGBM	WHO IV	Male	42	288	1	1	1	Wildtype	Non-codel	NA
CGGA_1204	Primary	O	WHO II	Male	53	3056	0	0	1	Mutant	Codel	methylated
CGGA_1205	Primary	AA	WHO III	Female	59	929	1	1	1	Wildtype	NA	un-methylated
CGGA_1207	Primary	AOA	WHO III	Female	49	3049	0	0	1	NA	Codel	methylated
CGGA_1208	Recurrent	rGBM	WHO IV	Male	38	161	1	1	1	Wildtype	Non-codel	un-methylated
CGGA_1211	Primary	O	WHO II	Male	40	3042	0	0	0	Mutant	Codel	un-methylated
CGGA_1212	Primary	AA	WHO III	Male	31	2292	1	1	1	Mutant	Non-codel	methylated
CGGA_1223	Primary	AA	WHO III	Male	42	682	1	1	1	Wildtype	Non-codel	un-methylated
CGGA_1226	Primary	A	WHO II	Female	33	670	1	1	1	Wildtype	Non-codel	un-methylated
CGGA_1228	Primary	A	WHO II	Male	34	2626	0	0	1	Wildtype	Non-codel	NA
CGGA_1232	Primary	AA	WHO III	Male	39	2067	1	1	1	Mutant	Non-codel	methylated
CGGA_1235	Primary	AO	WHO III	Female	32	3004	0	0	0	Mutant	Non-codel	methylated
CGGA_1236	Primary	GBM	WHO IV	Female	47	191	1	0	0	Wildtype	Non-codel	methylated
CGGA_1238	Primary	A	WHO II	Female	11	2996	0	0	0	Wildtype	Non-codel	un-methylated
CGGA_1239	Primary	O	WHO II	Female	44	2997	0	1	NA	Mutant	Codel	methylated
CGGA_1248	Recurrent	rGBM	WHO IV	Male	54	138	1	1	1	Wildtype	Non-codel	un-methylated
CGGA_1255	Recurrent	rGBM	WHO IV	Male	49	118	1	1	1	Wildtype	Non-codel	methylated
CGGA_1256	Primary	GBM	WHO IV	Female	52	2557	0	1	1	NA	Non-codel	methylated
CGGA_1257	Recurrent	rGBM	WHO IV	Male	59	192	1	1	1	Wildtype	Non-codel	un-methylated
CGGA_1260	Recurrent	rGBM	WHO IV	Male	32	177	1	1	1	Wildtype	Non-codel	un-methylated
CGGA_1262	Recurrent	rGBM	WHO IV	Female	69	166	1	1	0	Wildtype	NA	methylated
CGGA_1264	Primary	AO	WHO III	Female	37	2929	0	0	1	Mutant	Codel	methylated
CGGA_1269	Primary	AO	WHO III	Female	35	2923	0	0	1	Mutant	Codel	methylated
CGGA_1273	Recurrent	rAA	WHO III	Male	64	2438	0	1	1	Mutant	Non-codel	un-methylated
CGGA_1282	Primary	GBM	WHO IV	Female	33	1116	1	1	1	Wildtype	Non-codel	un-methylated
CGGA_1286	Primary	O	WHO II	Female	52	2906	0	1	1	Mutant	Codel	un-methylated
CGGA_1291	Primary	AO	WHO III	Male	41	2422	0	1	1	NA	Codel	un-methylated
CGGA_1295	Recurrent	rAA	WHO III	Male	40	310	1	1	1	Mutant	Non-codel	methylated
CGGA_1300	Primary	AA	WHO III	Male	35	1793	1	1	1	Mutant	Non-codel	methylated
CGGA_1303	Primary	AOA	WHO III	Female	45	2861	0	1	1	Mutant	NA	methylated
CGGA_1305	Primary	AA	WHO III	Male	43	2702	1	1	1	Mutant	Non-codel	methylated
CGGA_1309	Primary	AO	WHO III	Male	65	964	0	0	0	NA	Codel	methylated
CGGA_1311	Recurrent	rAO	WHO III	Female	29	1080	1	1	1	Mutant	Codel	methylated
CGGA_1317	Primary	OA	WHO II	Male	45	2864	0	0	0	Mutant	NA	methylated
CGGA_1318	Primary	A	WHO II	Male	39	1497	0	1	0	Mutant	Non-codel	methylated
CGGA_1319	Primary	AO	WHO III	Female	42	2861	0	1	1	Wildtype	Non-codel	methylated
CGGA_1321	Primary	AA	WHO III	Male	46	702	1	1	1	Mutant	Non-codel	methylated
CGGA_1325	Recurrent	rGBM	WHO IV	Male	20	NA	NA	0	0	Wildtype	NA	un-methylated
CGGA_1326	Primary	GBM	WHO IV	Male	45	322	1	1	0	Mutant	Non-codel	un-methylated
CGGA_1334	Primary	A	WHO II	Female	33	146	1	1	1	Wildtype	Non-codel	methylated
CGGA_1335	Primary	O	WHO II	Female	43	2839	0	0	0	Mutant	Codel	un-methylated
CGGA_1337	Recurrent	rGBM	WHO IV	Male	67	2172	1	1	1	NA	Non-codel	un-methylated
CGGA_1339	Primary	O	WHO II	Male	41	2832	0	0	1	Mutant	Codel	un-methylated
CGGA_1345	Primary	O	WHO II	Male	56	2825	0	1	1	Mutant	Codel	methylated
CGGA_135	Primary	AA	WHO III	Female	41	1924	1	1	0	Wildtype	Non-codel	un-methylated
CGGA_1350	Primary	O	WHO II	Male	36	2819	0	0	0	Mutant	NA	methylated
CGGA_1353	Primary	GBM	WHO IV	Male	65	1022	1	1	1	Wildtype	Non-codel	un-methylated
CGGA_1354	Primary	GBM	WHO IV	Female	40	530	1	1	1	Wildtype	Non-codel	methylated
CGGA_1356	Recurrent	rAA	WHO III	Male	52	948	1	1	1	Mutant	Non-codel	methylated
CGGA_1359	Recurrent	rAA	WHO III	Male	21	343	1	1	1	Wildtype	Non-codel	methylated
CGGA_1361	Primary	O	WHO II	Male	40	2804	0	1	1	Mutant	Non-codel	methylated
CGGA_1362	Primary	AA	WHO III	Female	64	2804	0	1	1	Wildtype	Non-codel	un-methylated
CGGA_1365	Primary	GBM	WHO IV	Male	55	253	1	1	1	Wildtype	NA	methylated
CGGA_1368	Primary	O	WHO II	Male	49	2797	0	1	0	Mutant	NA	methylated
CGGA_1369	Primary	AO	WHO III	Female	37	360	0	1	1	Mutant	Non-codel	methylated
CGGA_1371	Primary	GBM	WHO IV	Male	68	2791	0	1	1	Wildtype	Non-codel	methylated
CGGA_1377	Primary	AA	WHO III	Male	28	2780	0	1	1	Mutant	Non-codel	methylated
CGGA_1378	Primary	GBM	WHO IV	Male	47	378	1	1	1	Wildtype	NA	un-methylated
CGGA_1380	Primary	GBM	WHO IV	Male	46	291	1	1	1	Wildtype	Non-codel	methylated
CGGA_1382	Primary	GBM	WHO IV	Male	57	284	1	1	1	Wildtype	Non-codel	methylated
CGGA_1383	Recurrent	rAA	WHO III	Female	47	884	0	1	0	Mutant	Codel	methylated
CGGA_1386	Primary	AO	WHO III	Male	34	2770	0	0	1	NA	Codel	methylated
CGGA_1387	Recurrent	rGBM	WHO IV	Male	41	90	1	0	0	Wildtype	Non-codel	methylated
CGGA_1389	Primary	AO	WHO III	Female	67	1669	1	1	0	Mutant	Codel	methylated
CGGA_139	Primary	GBM	WHO IV	Male	59	694	1	1	1	Mutant	Non-codel	un-methylated
CGGA_1390	Recurrent	rAA	WHO III	Male	50	2050	0	1	1	Mutant	Non-codel	un-methylated
CGGA_1391	Primary	GBM	WHO IV	Male	62	426	0	1	1	Wildtype	Non-codel	un-methylated
CGGA_1392	Primary	GBM	WHO IV	Male	62	473	1	1	1	Wildtype	Non-codel	un-methylated
CGGA_1398	Recurrent	rAA	WHO III	Male	43	554	1	1	1	Mutant	Non-codel	methylated
CGGA_1400	Recurrent	rAO	WHO III	Female	53	2742	0	1	1	NA	Codel	un-methylated
CGGA_1401	Primary	AA	WHO III	Male	39	1680	1	1	1	Mutant	Non-codel	methylated
CGGA_1402	Primary	GBM	WHO IV	Male	30	2742	0	1	1	Wildtype	Non-codel	methylated
CGGA_1403	Primary	GBM	WHO IV	Female	43	679	1	1	1	Wildtype	Non-codel	methylated
CGGA_1404	Primary	AO	WHO III	Female	56	2741	0	1	1	Mutant	Codel	methylated
CGGA_1407	Primary	AO	WHO III	Female	29	2728	0	0	0	Mutant	Codel	methylated
CGGA_1410	Primary	GBM	WHO IV	Female	27	825	1	1	1	Wildtype	Non-codel	methylated
CGGA_1413	Primary	AO	WHO III	Male	35	2720	0	1	1	Mutant	Codel	methylated
CGGA_1415	Recurrent	rGBM	WHO IV	Female	30	2719	0	1	1	Wildtype	Non-codel	methylated
CGGA_1416	Primary	AO	WHO III	Male	42	1933	1	0	0	Mutant	Codel	un-methylated
CGGA_1417	Primary	AO	WHO III	Male	56	2713	0	1	1	Mutant	Codel	methylated
CGGA_1418	Primary	GBM	WHO IV	Female	73	287	1	1	1	Wildtype	NA	un-methylated
CGGA_1419	Recurrent	rGBM	WHO IV	Male	56	249	1	1	1	Wildtype	Non-codel	un-methylated
CGGA_1420	Primary	GBM	WHO IV	Male	60	364	1	1	1	Wildtype	Non-codel	methylated
CGGA_1421	Primary	AO	WHO III	Male	35	2699	0	1	1	NA	Non-codel	methylated
CGGA_1422	Primary	GBM	WHO IV	Male	76	204	1	1	1	Wildtype	NA	un-methylated
CGGA_1424	Primary	AO	WHO III	Female	41	2692	0	1	1	Mutant	NA	methylated
CGGA_1425	Primary	GBM	WHO IV	Female	22	640	1	1	1	Wildtype	Codel	methylated
CGGA_1426	Primary	GBM	WHO IV	Female	50	133	1	1	1	Wildtype	Non-codel	un-methylated
CGGA_1427	Primary	OA	WHO II	Female	30	339	0	1	0	NA	Non-codel	un-methylated
CGGA_1429	Recurrent	rGBM	WHO IV	Female	40	2685	0	1	1	Mutant	Codel	methylated
CGGA_1430	Recurrent	rGBM	WHO IV	Female	28	162	1	1	1	Wildtype	Non-codel	un-methylated
CGGA_1431	Primary	AA	WHO III	Male	48	2048	1	0	0	Mutant	Non-codel	methylated
CGGA_1433	Primary	GBM	WHO IV	Female	72	394	1	1	1	Wildtype	Non-codel	un-methylated
CGGA_1434	Recurrent	rAA	WHO III	Male	61	67	1	1	1	Wildtype	Non-codel	un-methylated
CGGA_1435	Primary	AA	WHO III	Female	46	1657	1	1	0	Mutant	Non-codel	un-methylated
CGGA_1437	Recurrent	rAA	WHO III	Male	48	1037	1	1	1	Wildtype	Non-codel	un-methylated
CGGA_1440	Primary	O	WHO II	Female	29	2670	0	0	1	Mutant	Codel	methylated
CGGA_1441	Primary	GBM	WHO IV	Male	70	1882	1	1	1	Wildtype	Non-codel	methylated
CGGA_1443	Recurrent	rA	WHO II	Male	41	2665	0	1	0	Wildtype	Non-codel	NA
CGGA_1444	Primary	GBM	WHO IV	Female	68	378	1	1	1	Wildtype	Non-codel	methylated
CGGA_1445	Recurrent	rAA	WHO III	Male	37	2664	0	0	1	Wildtype	NA	methylated
CGGA_1446	Primary	OA	WHO II	Male	29	2664	0	0	1	Mutant	NA	un-methylated
CGGA_1447	Recurrent	rAA	WHO III	Male	48	308	1	1	1	Wildtype	NA	methylated
CGGA_1451	Primary	GBM	WHO IV	Female	45	438	1	1	1	Wildtype	Non-codel	un-methylated
CGGA_1452	Primary	GBM	WHO IV	Male	53	468	1	1	1	Wildtype	Non-codel	methylated
CGGA_1454	Primary	A	WHO II	Female	42	2655	0	1	1	Wildtype	Non-codel	methylated
CGGA_1455	Primary	O	WHO II	Male	40	2655	0	0	0	Mutant	NA	un-methylated
CGGA_1457	Primary	GBM	WHO IV	Male	60	312	1	1	1	Wildtype	Non-codel	methylated
CGGA_1458	Recurrent	rAO	WHO III	Female	54	127	1	1	1	Mutant	Codel	methylated
CGGA_1459	Recurrent	rAA	WHO III	Male	55	503	1	1	1	Wildtype	Non-codel	un-methylated
CGGA_1461	Primary	GBM	WHO IV	Female	60	226	1	1	1	Wildtype	Non-codel	un-methylated
CGGA_1462	Primary	GBM	WHO IV	Male	49	174	1	1	1	Wildtype	Non-codel	methylated
CGGA_1463	Primary	O	WHO II	Female	69	2633	0	1	0	Mutant	Codel	methylated
CGGA_1467	Primary	GBM	WHO IV	Male	58	866	1	1	0	Mutant	NA	un-methylated
CGGA_1469	Primary	AOA	WHO III	Male	46	2626	0	1	1	Mutant	NA	methylated
CGGA_1471	Primary	A	WHO II	Male	45	2623	0	1	1	Mutant	Non-codel	methylated
CGGA_1472	Primary	GBM	WHO IV	Male	34	1025	1	0	0	NA	Non-codel	methylated
CGGA_1473	Recurrent	rAA	WHO III	Female	28	265	1	1	0	NA	Non-codel	un-methylated
CGGA_1474	Primary	AO	WHO III	Female	50	333	0	1	1	Mutant	NA	methylated
CGGA_1476	Primary	GBM	WHO IV	Female	53	299	1	0	0	Wildtype	Non-codel	methylated
CGGA_1477	Primary	OA	WHO II	Male	43	1194	1	1	0	NA	Non-codel	un-methylated
CGGA_1478	Primary	GBM	WHO IV	Female	72	542	1	1	1	Wildtype	Non-codel	methylated
CGGA_1480	Recurrent	rGBM	WHO IV	Male	41	405	1	1	1	Wildtype	Non-codel	methylated
CGGA_1481	Primary	GBM	WHO IV	Male	55	131	1	0	0	Wildtype	NA	methylated
CGGA_1482	Primary	AO	WHO III	Male	38	2592	0	1	1	NA	Codel	methylated
CGGA_1486	Primary	GBM	WHO IV	Male	45	184	1	1	1	Wildtype	NA	methylated
CGGA_1487	Recurrent	rAA	WHO III	Female	49	520	1	1	1	Wildtype	Non-codel	un-methylated
CGGA_1488	Primary	A	WHO II	Male	31	2586	0	0	0	Mutant	Non-codel	methylated
CGGA_1491	Primary	GBM	WHO IV	Male	29	246	1	1	1	Mutant	Non-codel	un-methylated
CGGA_1492	Recurrent	rGBM	WHO IV	Female	47	268	1	0	0	Wildtype	Non-codel	un-methylated
CGGA_1494	Primary	GBM	WHO IV	Male	21	269	1	1	1	Wildtype	NA	methylated
CGGA_1496	Recurrent	rGBM	WHO IV	Female	42	330	1	1	1	Mutant	Codel	methylated
CGGA_1497	Primary	AA	WHO III	Female	24	1178	1	1	1	Mutant	Non-codel	un-methylated
CGGA_1498	Primary	GBM	WHO IV	Male	69	NA	NA	NA	NA	Wildtype	NA	un-methylated
CGGA_1500	Primary	GBM	WHO IV	Female	45	108	1	1	1	Wildtype	Non-codel	un-methylated
CGGA_1501	Primary	GBM	WHO IV	Male	58	222	1	1	1	NA	Non-codel	methylated
CGGA_1502	Primary	O	WHO II	Female	27	2565	0	0	0	Mutant	Codel	methylated
CGGA_1503	Primary	GBM	WHO IV	Male	47	777	1	1	1	Wildtype	NA	un-methylated
CGGA_1504	Primary	AA	WHO III	Female	44	2558	0	1	1	Mutant	Non-codel	methylated
CGGA_1505	Recurrent	rGBM	WHO IV	Male	30	172	1	1	1	Mutant	Non-codel	un-methylated
CGGA_1507	Recurrent	rGBM	WHO IV	Female	41	715	1	1	1	Wildtype	Non-codel	un-methylated
CGGA_1508	Primary	AA	WHO III	Male	39	1049	1	0	0	Mutant	Non-codel	methylated
CGGA_1510	Recurrent	rAA	WHO III	Male	40	271	1	1	1	Mutant	Non-codel	methylated
CGGA_1513	Recurrent	rAO	WHO III	Female	36	2352	1	1	1	Mutant	Codel	methylated
CGGA_1514	Primary	A	WHO II	Female	57	76	1	0	0	Wildtype	NA	methylated
CGGA_1516	Primary	O	WHO II	Male	46	2530	0	1	1	Mutant	Codel	methylated
CGGA_1517	Primary	O	WHO II	Male	42	2530	0	1	1	Mutant	Codel	methylated
CGGA_1518	Primary	AA	WHO III	Female	19	411	1	1	1	Wildtype	Non-codel	methylated
CGGA_1520	Recurrent	rGBM	WHO IV	Female	67	297	1	1	1	Wildtype	Non-codel	NA
CGGA_1521	Primary	GBM	WHO IV	Female	63	205	1	1	1	Wildtype	Non-codel	methylated
CGGA_1523	Primary	A	WHO II	Male	50	2508	0	1	1	Mutant	Non-codel	methylated
CGGA_1524	Recurrent	rAO	WHO III	Male	36	1004	1	1	1	Mutant	Codel	methylated
CGGA_1525	Primary	AOA	WHO III	Male	41	1686	1	1	1	NA	Non-codel	methylated
CGGA_1526	Primary	AO	WHO III	Male	39	2502	0	1	1	Mutant	Codel	methylated
CGGA_1527	Primary	AA	WHO III	Male	47	1714	1	1	1	Mutant	Non-codel	methylated
CGGA_1528	Primary	O	WHO II	Female	27	2497	0	1	1	Mutant	Codel	methylated
CGGA_1529	Primary	GBM	WHO IV	Male	63	583	1	NA	NA	Wildtype	Non-codel	un-methylated
CGGA_1530	Primary	AOA	WHO III	Male	41	2497	0	0	1	NA	Non-codel	un-methylated
CGGA_1531	Primary	AA	WHO III	Male	36	NA	NA	NA	NA	Mutant	Non-codel	methylated
CGGA_1533	Recurrent	rAA	WHO III	Female	61	1217	1	1	1	Wildtype	Non-codel	methylated
CGGA_1534	Primary	GBM	WHO IV	Female	58	27	1	0	0	Mutant	Non-codel	un-methylated
CGGA_1535	Recurrent	rGBM	WHO IV	Male	43	232	1	1	1	Mutant	Non-codel	un-methylated
CGGA_1536	Primary	A	WHO II	Male	53	840	1	0	0	Mutant	Non-codel	methylated
CGGA_1537	Primary	GBM	WHO IV	Male	73	97	1	0	0	Wildtype	Non-codel	methylated
CGGA_1538	Recurrent	rGBM	WHO IV	Female	57	247	1	1	1	Wildtype	Non-codel	methylated
CGGA_1539	Primary	GBM	WHO IV	Male	61	2462	0	1	1	Mutant	Non-codel	methylated
CGGA_1541	Recurrent	rGBM	WHO IV	Female	50	67	1	1	1	Wildtype	Non-codel	methylated
CGGA_1542	Primary	GBM	WHO IV	Male	26	184	0	1	1	Mutant	NA	un-methylated
CGGA_1543	Primary	GBM	WHO IV	Male	57	723	1	1	0	Mutant	Non-codel	un-methylated
CGGA_1544	Primary	AA	WHO III	Female	38	208	1	0	0	Mutant	Non-codel	methylated
CGGA_1546	Primary	GBM	WHO IV	Male	56	223	1	0	1	Wildtype	Non-codel	un-methylated
CGGA_1548	Primary	GBM	WHO IV	Male	53	1054	1	1	1	Wildtype	Non-codel	un-methylated
CGGA_1551	Primary	GBM	WHO IV	Female	50	347	1	1	1	NA	Non-codel	un-methylated
CGGA_1552	Primary	AO	WHO III	Male	39	2432	0	1	0	Mutant	Codel	methylated
CGGA_1553	Recurrent	rAA	WHO III	Male	30	540	1	1	1	Mutant	Non-codel	un-methylated
CGGA_1554	Recurrent	rAO	WHO III	Male	34	824	1	1	1	Mutant	Codel	methylated
CGGA_1557	Primary	AO	WHO III	Male	47	2427	0	0	1	Mutant	Codel	methylated
CGGA_1558	Recurrent	rGBM	WHO IV	Male	71	130	1	1	1	Wildtype	Non-codel	methylated
CGGA_1559	Primary	GBM	WHO IV	Male	63	603	1	0	1	Mutant	Codel	methylated
CGGA_1560	Primary	GBM	WHO IV	Female	35	459	1	1	1	Mutant	Non-codel	methylated
CGGA_1562	Primary	AO	WHO III	Male	51	2032	1	1	1	Mutant	Codel	methylated
CGGA_1563	Primary	A	WHO II	Female	32	2423	0	1	1	Wildtype	Non-codel	methylated
CGGA_1564	Primary	GBM	WHO IV	Male	48	190	1	1	1	Wildtype	Non-codel	un-methylated
CGGA_1565	Primary	AA	WHO III	Female	23	1417	0	0	0	Mutant	Non-codel	methylated
CGGA_1566	Primary	AO	WHO III	Female	43	2420	0	1	1	Mutant	Codel	methylated
CGGA_1567	Primary	AO	WHO III	Female	48	840	1	1	1	Mutant	Non-codel	methylated
CGGA_1568	Primary	AA	WHO III	Female	26	345	0	0	0	NA	Non-codel	methylated
CGGA_1569	Primary	AA	WHO III	Female	27	1406	0	0	0	Wildtype	Codel	methylated
CGGA_157	Recurrent	rA	WHO II	Male	34	914	1	1	1	NA	Non-codel	un-methylated
CGGA_1571	Primary	GBM	WHO IV	Female	43	412	0	1	1	Mutant	Non-codel	methylated
CGGA_1572	Recurrent	rGBM	WHO IV	Female	60	160	1	1	1	Wildtype	Non-codel	un-methylated
CGGA_1575	Recurrent	rAA	WHO III	Male	37	129	1	1	0	Mutant	Non-codel	methylated
CGGA_1579	Primary	A	WHO II	Male	37	2398	0	0	0	Wildtype	Non-codel	methylated
CGGA_1580	Primary	AA	WHO III	Female	34	1581	1	1	1	Mutant	Non-codel	un-methylated
CGGA_1583	Primary	OA	WHO II	Female	51	1606	1	1	0	NA	Non-codel	methylated
CGGA_1586	Primary	GBM	WHO IV	Female	55	232	1	1	1	Wildtype	Non-codel	un-methylated
CGGA_1587	Primary	AA	WHO III	Female	30	750	1	0	0	Mutant	Non-codel	methylated
CGGA_1588	Primary	AA	WHO III	Female	24	2003	0	0	0	Wildtype	Non-codel	methylated
CGGA_1589	Recurrent	rA	WHO II	Male	49	342	1	1	1	Wildtype	Non-codel	methylated
CGGA_1591	Recurrent	rAA	WHO III	Male	54	1133	1	1	0	Mutant	Non-codel	methylated
CGGA_1592	Recurrent	rAO	WHO III	Male	37	1588	1	1	1	Mutant	Codel	methylated
CGGA_1594	Recurrent	rA	WHO II	Male	25	480	0	0	1	NA	Non-codel	methylated
CGGA_1595	Primary	GBM	WHO IV	Female	34	2363	0	1	1	NA	Non-codel	un-methylated
CGGA_1596	Primary	GBM	WHO IV	Male	63	205	1	1	1	Wildtype	Non-codel	methylated
CGGA_1597	Primary	GBM	WHO IV	Male	58	174	1	1	0	Wildtype	Non-codel	methylated
CGGA_1598	Primary	AA	WHO III	Male	31	564	1	1	1	Wildtype	Non-codel	un-methylated
CGGA_1601	Primary	GBM	WHO IV	Male	66	710	1	1	1	Wildtype	Non-codel	methylated
CGGA_1603	Recurrent	rGBM	WHO IV	Male	18	356	1	1	1	Wildtype	Non-codel	un-methylated
CGGA_1604	Recurrent	rGBM	WHO IV	Male	46	740	1	1	1	Mutant	Non-codel	methylated
CGGA_1605	Recurrent	rGBM	WHO IV	Male	34	321	1	1	1	Wildtype	Non-codel	methylated
CGGA_1606	Primary	AA	WHO III	Female	28	471	1	1	1	Wildtype	Non-codel	un-methylated
CGGA_1607	Recurrent	rO	WHO II	Female	35	1333	1	1	1	Mutant	Codel	methylated
CGGA_1608	Recurrent	rAA	WHO III	Male	38	1953	0	1	0	Mutant	Non-codel	methylated
CGGA_1610	Recurrent	rAOA	WHO III	Male	39	1058	1	1	1	NA	Codel	methylated
CGGA_1611	Recurrent	rGBM	WHO IV	Female	30	1158	1	1	1	Mutant	Non-codel	un-methylated
CGGA_1612	Primary	GBM	WHO IV	Male	68	718	1	1	1	Wildtype	Non-codel	un-methylated
CGGA_1613	Primary	GBM	WHO IV	Male	53	250	0	1	1	Wildtype	Non-codel	methylated
CGGA_1614	Recurrent	rAA	WHO III	Male	51	1079	1	1	1	Mutant	Non-codel	methylated
CGGA_1615	Recurrent	rGBM	WHO IV	Male	48	586	1	1	1	Wildtype	Codel	un-methylated
CGGA_1617	Primary	O	WHO II	Female	35	2310	0	1	0	NA	Codel	methylated
CGGA_1618	Primary	AA	WHO III	Male	31	2319	0	1	1	Mutant	Non-codel	un-methylated
CGGA_1619	Primary	AA	WHO III	Male	44	766	1	1	1	Mutant	Non-codel	methylated
CGGA_1620	Primary	AO	WHO III	Male	51	2312	0	1	1	Mutant	Codel	methylated
CGGA_1621	Primary	A	WHO II	Female	48	2311	0	1	1	Mutant	Non-codel	un-methylated
CGGA_1623	Primary	AA	WHO III	Female	16	2307	0	1	0	Wildtype	Non-codel	methylated
CGGA_1624	Recurrent	rGBM	WHO IV	Female	27	87	1	1	1	Mutant	Non-codel	methylated
CGGA_1626	Primary	GBM	WHO IV	Male	66	696	1	1	1	Wildtype	Non-codel	un-methylated
CGGA_1627	Primary	AA	WHO III	Male	37	2301	0	1	1	Mutant	Non-codel	un-methylated
CGGA_1630	Primary	O	WHO II	Male	26	2160	0	0	0	NA	Codel	un-methylated
CGGA_1631	Recurrent	rGBM	WHO IV	Female	58	221	1	1	0	Wildtype	Non-codel	methylated
CGGA_1634	Primary	GBM	WHO IV	Female	26	366	1	0	0	Wildtype	Non-codel	methylated
CGGA_1635	Primary	GBM	WHO IV	Female	43	332	1	1	1	Wildtype	NA	un-methylated
CGGA_1640	Primary	AOA	WHO III	Male	55	2267	0	1	1	NA	Non-codel	un-methylated
CGGA_1641	Recurrent	rGBM	WHO IV	Female	57	291	1	1	1	Wildtype	Non-codel	methylated
CGGA_1642	Primary	A	WHO II	Male	48	2266	0	1	0	Mutant	Non-codel	methylated
CGGA_1643	Primary	GBM	WHO IV	Female	50	NA	NA	NA	NA	Wildtype	Non-codel	un-methylated
CGGA_1644	Primary	GBM	WHO IV	Male	48	173	1	1	1	Wildtype	Non-codel	methylated
CGGA_1645	Primary	AA	WHO III	Male	59	1996	0	1	1	Mutant	Non-codel	methylated
CGGA_1647	Primary	O	WHO II	Male	40	2229	0	1	0	NA	Codel	methylated
CGGA_1648	Primary	AOA	WHO III	Female	45	1747	0	1	1	NA	Codel	un-methylated
CGGA_1649	Primary	O	WHO II	Male	36	2225	0	1	1	Mutant	Codel	un-methylated
CGGA_165	Primary	A	WHO II	Male	34	183	0	1	0	NA	Non-codel	un-methylated
CGGA_1650	Primary	GBM	WHO IV	Male	36	1283	1	1	1	Mutant	Non-codel	methylated
CGGA_1651	Recurrent	rA	WHO II	Female	44	842	1	1	1	Mutant	Non-codel	methylated
CGGA_1653	Primary	OA	WHO II	Female	47	2217	0	1	0	NA	Non-codel	methylated
CGGA_1654	Primary	GBM	WHO IV	Male	61	NA	NA	NA	NA	Wildtype	Non-codel	methylated
CGGA_1655	Primary	A	WHO II	Male	48	1209	0	1	0	Mutant	Non-codel	un-methylated
CGGA_1656	Recurrent	rGBM	WHO IV	Male	56	149	1	0	1	Wildtype	Non-codel	methylated
CGGA_1657	Primary	AOA	WHO III	Female	20	2215	0	0	0	NA	Non-codel	methylated
CGGA_1658	Recurrent	rGBM	WHO IV	Female	64	1574	1	1	1	Wildtype	Non-codel	un-methylated
CGGA_1659	Recurrent	rGBM	WHO IV	Male	24	387	1	1	1	Wildtype	Non-codel	methylated
CGGA_1660	Primary	A	WHO II	Male	41	NA	NA	1	1	Wildtype	Codel	methylated
CGGA_1661	Primary	AA	WHO III	Female	42	2209	0	1	1	NA	Non-codel	methylated
CGGA_1662	Primary	O	WHO II	Female	55	1493	0	1	0	Mutant	Codel	methylated
CGGA_1663	Recurrent	rGBM	WHO IV	Male	61	290	1	1	1	Wildtype	Non-codel	NA
CGGA_1664	Primary	O	WHO II	Female	40	1528	1	1	1	Mutant	Non-codel	methylated
CGGA_1666	Primary	GBM	WHO IV	Male	60	249	1	1	1	Wildtype	NA	methylated
CGGA_1667	Primary	AO	WHO III	Female	40	2180	0	1	1	Mutant	Codel	un-methylated
CGGA_1669	Primary	AA	WHO III	Female	44	139	1	0	0	Wildtype	Non-codel	methylated
CGGA_1670	Recurrent	rAA	WHO III	Female	30	365	1	1	1	Wildtype	Non-codel	methylated
CGGA_1671	Primary	AA	WHO III	Female	26	2168	0	1	1	Mutant	Non-codel	un-methylated
CGGA_1672	Primary	AOA	WHO III	Female	49	NA	NA	NA	NA	NA	Non-codel	methylated
CGGA_1673	Primary	A	WHO II	Female	23	2160	0	0	1	Mutant	Non-codel	methylated
CGGA_1675	Primary	AA	WHO III	Male	38	2154	0	1	1	Mutant	Non-codel	methylated
CGGA_1677	Primary	A	WHO II	Female	39	NA	NA	NA	NA	NA	Non-codel	methylated
CGGA_1678	Primary	GBM	WHO IV	Male	51	657	1	1	1	Wildtype	NA	methylated
CGGA_1679	Primary	AO	WHO III	Female	52	2146	0	1	1	Mutant	Codel	methylated
CGGA_1680	Primary	AA	WHO III	Male	45	596	1	1	1	Mutant	Non-codel	methylated
CGGA_1681	Primary	GBM	WHO IV	Female	58	346	1	1	1	Wildtype	Codel	methylated
CGGA_1682	Recurrent	rGBM	WHO IV	Male	67	345	1	1	1	Wildtype	Non-codel	methylated
CGGA_1684	Primary	GBM	WHO IV	Male	51	NA	NA	NA	NA	Wildtype	Non-codel	methylated
CGGA_1685	Recurrent	rAA	WHO III	Male	33	225	1	1	1	Mutant	Non-codel	methylated
CGGA_1686	Primary	AA	WHO III	Male	27	745	1	0	1	Wildtype	Non-codel	un-methylated
CGGA_1687	Primary	GBM	WHO IV	Male	14	2118	0	1	1	Wildtype	Non-codel	un-methylated
CGGA_1688	Recurrent	rAA	WHO III	Female	51	51	1	1	1	Wildtype	Non-codel	methylated
CGGA_1689	Primary	A	WHO II	Male	45	2118	0	1	1	Mutant	Non-codel	methylated
CGGA_1690	Primary	GBM	WHO IV	Male	60	592	1	1	1	Wildtype	Non-codel	un-methylated
CGGA_1693	Primary	AO	WHO III	Male	61	517	1	1	1	NA	Non-codel	un-methylated
CGGA_1694	Primary	GBM	WHO IV	Male	55	624	1	1	1	Wildtype	Non-codel	un-methylated
CGGA_1695	Recurrent	rAA	WHO III	Male	45	2094	0	1	1	Mutant	Non-codel	un-methylated
CGGA_1696	Primary	AA	WHO III	Male	72	1205	0	1	1	Wildtype	NA	un-methylated
CGGA_1697	Recurrent	rGBM	WHO IV	Female	47	89	1	1	1	Wildtype	Non-codel	methylated
CGGA_1698	Primary	GBM	WHO IV	Female	55	388	1	0	0	Wildtype	Non-codel	methylated
CGGA_1699	Primary	GBM	WHO IV	Female	41	2088	0	0	1	Mutant	NA	un-methylated
CGGA_1700	Primary	AO	WHO III	Male	49	2076	0	1	1	Mutant	Codel	un-methylated
CGGA_1701	Primary	AO	WHO III	Male	44	1696	0	1	0	Mutant	Codel	methylated
CGGA_1702	Recurrent	rGBM	WHO IV	Female	29	168	1	1	1	Wildtype	Non-codel	un-methylated
CGGA_1703	Primary	A	WHO II	Female	30	1592	0	1	1	Mutant	Non-codel	un-methylated
CGGA_1704	Primary	A	WHO II	Female	32	2064	0	1	0	Wildtype	Non-codel	un-methylated
CGGA_1706	Primary	GBM	WHO IV	Male	60	2068	0	1	1	Wildtype	Non-codel	NA
CGGA_1708	Primary	GBM	WHO IV	Female	54	1122	1	1	1	Wildtype	Non-codel	methylated
CGGA_1709	Primary	GBM	WHO IV	Male	47	415	1	1	1	Wildtype	Non-codel	un-methylated
CGGA_1713	Primary	GBM	WHO IV	Male	62	332	1	1	1	Wildtype	Non-codel	methylated
CGGA_1714	Primary	AOA	WHO III	Female	37	2034	0	1	1	NA	Codel	un-methylated
CGGA_1715	Primary	O	WHO II	Female	12	2033	0	0	0	Wildtype	Non-codel	methylated
CGGA_1716	Recurrent	rAA	WHO III	Male	38	951	1	1	1	Mutant	Non-codel	methylated
CGGA_1718	Primary	AA	WHO III	Female	37	1996	0	1	1	Mutant	Non-codel	methylated
CGGA_1720	Primary	A	WHO II	Male	35	1994	0	1	1	Mutant	Non-codel	methylated
CGGA_1721	Primary	AO	WHO III	Female	46	1994	0	1	1	NA	Codel	un-methylated
CGGA_1722	Primary	GBM	WHO IV	Female	60	349	1	1	1	Wildtype	NA	un-methylated
CGGA_1723	Primary	AO	WHO III	Female	39	1986	0	1	1	Mutant	Codel	un-methylated
CGGA_1725	Primary	AO	WHO III	Female	33	1983	0	1	1	Mutant	Codel	un-methylated
CGGA_1727	Primary	GBM	WHO IV	Male	48	1980	0	1	1	Mutant	Non-codel	un-methylated
CGGA_1728	Primary	GBM	WHO IV	Male	45	917	1	1	1	Mutant	Non-codel	un-methylated
CGGA_1729	Recurrent	rGBM	WHO IV	Male	52	244	1	1	1	Wildtype	Non-codel	methylated
CGGA_1731	Primary	AA	WHO III	Female	45	1976	0	1	1	Mutant	Non-codel	methylated
CGGA_1735	Primary	GBM	WHO IV	Male	54	813	1	1	1	Wildtype	Non-codel	un-methylated
CGGA_1736	Primary	GBM	WHO IV	Female	57	938	1	1	1	Wildtype	Non-codel	un-methylated
CGGA_1737	Primary	AO	WHO III	Male	33	1952	0	1	1	Mutant	Codel	methylated
CGGA_1738	Primary	AA	WHO III	Male	49	469	1	1	1	Wildtype	Non-codel	methylated
CGGA_1739	Recurrent	rAA	WHO III	Male	45	515	1	1	1	Mutant	Non-codel	un-methylated
CGGA_1740	Primary	GBM	WHO IV	Female	50	363	1	0	0	Wildtype	Non-codel	methylated
CGGA_1743	Primary	AA	WHO III	Female	47	1361	1	1	1	Mutant	Non-codel	un-methylated
CGGA_1744	Primary	GBM	WHO IV	Male	51	1936	0	1	1	NA	Non-codel	methylated
CGGA_1745	Primary	AOA	WHO III	Female	45	1929	0	1	0	Mutant	NA	methylated
CGGA_1747	Primary	AOA	WHO III	Female	27	293	1	1	1	NA	Non-codel	un-methylated
CGGA_1749	Primary	GBM	WHO IV	Female	44	401	1	1	1	Wildtype	Non-codel	un-methylated
CGGA_1750	Primary	GBM	WHO IV	Female	52	250	1	1	1	Wildtype	Non-codel	methylated
CGGA_1758	Primary	GBM	WHO IV	Female	45	414	1	1	1	Wildtype	Non-codel	methylated
CGGA_1760	Recurrent	rA	WHO II	Male	51	459	1	0	1	Wildtype	Non-codel	un-methylated
CGGA_1764	Primary	GBM	WHO IV	Male	33	710	1	1	1	Mutant	Non-codel	un-methylated
CGGA_1767	Primary	GBM	WHO IV	Male	63	86	1	0	0	Wildtype	NA	methylated
CGGA_1769	Primary	GBM	WHO IV	Female	49	1854	0	0	1	Wildtype	Non-codel	methylated
CGGA_1770	Recurrent	rGBM	WHO IV	Female	43	267	1	0	1	Mutant	Non-codel	un-methylated
CGGA_1771	Recurrent	rAA	WHO III	Male	38	1068	1	1	1	Mutant	Non-codel	un-methylated
CGGA_1773	Recurrent	rGBM	WHO IV	Female	46	104	1	1	1	Wildtype	Non-codel	un-methylated
CGGA_1776	Recurrent	rGBM	WHO IV	Male	23	259	1	1	1	Wildtype	Non-codel	un-methylated
CGGA_1780	Primary	GBM	WHO IV	Female	57	1826	0	0	1	Wildtype	NA	NA
CGGA_1785	Recurrent	rGBM	WHO IV	Male	34	329	1	1	1	Mutant	Non-codel	methylated
CGGA_1786	Recurrent	rAO	WHO III	Female	54	1817	0	1	1	Mutant	Codel	NA
CGGA_1791	Primary	AA	WHO III	Male	55	855	1	1	1	Wildtype	NA	un-methylated
CGGA_1807	Primary	GBM	WHO IV	Female	65	247	1	NA	NA	Wildtype	Non-codel	methylated
CGGA_1809	Primary	AO	WHO III	Male	27	343	1	1	1	Wildtype	Non-codel	un-methylated
CGGA_1811	Recurrent	rGBM	WHO IV	Male	64	304	1	1	1	Wildtype	Non-codel	NA
CGGA_1812	Primary	GBM	WHO IV	Male	65	780	1	NA	NA	Wildtype	Non-codel	un-methylated
CGGA_1814	Recurrent	rGBM	WHO IV	Female	46	221	1	1	1	Wildtype	Non-codel	un-methylated
CGGA_1815	Recurrent	rGBM	WHO IV	Female	45	185	1	1	1	Wildtype	Non-codel	methylated
CGGA_1817	Primary	GBM	WHO IV	Female	72	399	1	1	1	Wildtype	Non-codel	methylated
CGGA_1819	Primary	GBM	WHO IV	Male	55	1005	1	0	1	Wildtype	Non-codel	methylated
CGGA_1820	Recurrent	rGBM	WHO IV	Female	52	77	1	1	1	Wildtype	Non-codel	un-methylated
CGGA_1826	Primary	GBM	WHO IV	Female	70	44	1	0	0	Wildtype	Non-codel	methylated
CGGA_1829	Primary	A	WHO II	Male	23	801	0	0	0	Wildtype	Non-codel	methylated
CGGA_1833	Primary	GBM	WHO IV	Female	60	494	1	1	1	Wildtype	Non-codel	methylated
CGGA_1840	Primary	GBM	WHO IV	Female	58	1179	0	1	1	Wildtype	Non-codel	methylated
CGGA_1850	Primary	A	WHO II	Male	29	750	0	0	1	Mutant	Non-codel	methylated
CGGA_1854	Primary	AA	WHO III	Male	36	1626	0	0	1	Mutant	Non-codel	methylated
CGGA_1857	Recurrent	rGBM	WHO IV	Male	46	157	1	1	1	Wildtype	Non-codel	NA
CGGA_1862	Primary	AA	WHO III	Male	40	110	1	1	1	Wildtype	Non-codel	methylated
CGGA_1863	Recurrent	rAO	WHO III	Female	50	1594	0	1	1	Mutant	Codel	un-methylated
CGGA_1865	Recurrent	rGBM	WHO IV	Female	45	89	1	0	0	Wildtype	Non-codel	NA
CGGA_1866	Primary	GBM	WHO IV	Male	68	127	1	1	1	Wildtype	Non-codel	un-methylated
CGGA_1870	Primary	GBM	WHO IV	Male	62	1556	0	1	1	Mutant	Codel	un-methylated
CGGA_1875	Primary	A	WHO II	Female	22	1558	0	1	1	Wildtype	Non-codel	methylated
CGGA_1877	Recurrent	rAO	WHO III	Male	35	NA	NA	NA	NA	Mutant	Codel	methylated
CGGA_1880	Recurrent	rAA	WHO III	Female	37	1302	0	0	0	Mutant	Non-codel	NA
CGGA_1882	Primary	AO	WHO III	Male	33	1531	0	0	0	Mutant	Codel	methylated
CGGA_1886	Recurrent	rGBM	WHO IV	Male	31	338	1	1	1	Wildtype	Non-codel	un-methylated
CGGA_1899	Recurrent	rGBM	WHO IV	Male	45	176	1	1	1	Wildtype	Non-codel	un-methylated
CGGA_1901	Primary	GBM	WHO IV	Male	60	540	1	1	1	Wildtype	Non-codel	methylated
CGGA_1902	Primary	A	WHO II	Male	33	1479	0	0	0	Mutant	Non-codel	methylated
CGGA_1903	Primary	AOA	WHO III	Female	24	1474	0	1	1	NA	Codel	methylated
CGGA_1906	Recurrent	rAA	WHO III	Male	57	1054	1	0	1	Mutant	Non-codel	methylated
CGGA_1908	Recurrent	rGBM	WHO IV	Female	42	298	1	1	1	Wildtype	Non-codel	methylated
CGGA_1911	Recurrent	rGBM	WHO IV	Male	15	1451	0	1	1	Wildtype	Non-codel	methylated
CGGA_1912	Recurrent	rGBM	WHO IV	Male	48	507	1	1	1	NA	Non-codel	methylated
CGGA_1916	Primary	GBM	WHO IV	Female	33	NA	NA	0	0	Mutant	Non-codel	NA
CGGA_1939	Recurrent	rA	WHO II	Male	31	NA	NA	NA	1	NA	Non-codel	un-methylated
CGGA_194	Recurrent	rAO	WHO III	Female	43	2304	1	0	0	Mutant	Codel	methylated
CGGA_1946	Recurrent	rGBM	WHO IV	Female	51	142	1	1	1	Wildtype	Non-codel	un-methylated
CGGA_1953	Recurrent	rGBM	WHO IV	Male	47	73	1	1	1	Wildtype	Non-codel	methylated
CGGA_1955	Recurrent	rGBM	WHO IV	Male	30	457	1	1	1	NA	Non-codel	NA
CGGA_1972	Recurrent	rGBM	WHO IV	Male	47	1291	0	1	1	Wildtype	Non-codel	un-methylated
CGGA_1976	Recurrent	rGBM	WHO IV	Female	53	73	1	0	1	Wildtype	Non-codel	un-methylated
CGGA_1985	Recurrent	rGBM	WHO IV	Male	41	380	1	NA	NA	Mutant	Non-codel	un-methylated
CGGA_1994	Recurrent	rAO	WHO III	Female	32	1237	0	1	1	Mutant	Non-codel	methylated
CGGA_2002	Recurrent	rA	WHO II	Male	40	572	1	1	1	Mutant	Non-codel	un-methylated
CGGA_2003	Recurrent	rGBM	WHO IV	Male	40	780	1	1	1	Mutant	Non-codel	NA
CGGA_2006	Recurrent	rAA	WHO III	Male	43	626	1	1	1	Mutant	Non-codel	methylated
CGGA_2008	Recurrent	rGBM	WHO IV	Male	56	44	1	1	NA	Wildtype	Non-codel	methylated
CGGA_2013	Recurrent	rA	WHO II	Male	41	139	1	NA	NA	Mutant	Codel	un-methylated
CGGA_2024	Recurrent	rGBM	WHO IV	Female	19	328	1	1	NA	Wildtype	Non-codel	methylated
CGGA_2038	Recurrent	rGBM	WHO IV	Male	44	NA	1	1	1	Mutant	Non-codel	NA
CGGA_2039	Recurrent	rGBM	WHO IV	Male	28	702	0	1	1	Wildtype	Non-codel	methylated
CGGA_2046	Recurrent	rAA	WHO III	Male	46	251	1	1	1	Mutant	Non-codel	NA
CGGA_2047	Recurrent	rGBM	WHO IV	Female	64	598	1	1	1	Wildtype	Non-codel	NA
CGGA_2053	Recurrent	rGBM	WHO IV	Male	55	1031	0	1	1	Wildtype	Codel	NA
CGGA_2056	Recurrent	rGBM	WHO IV	Female	41	1019	0	1	1	Mutant	Non-codel	NA
CGGA_2062	Recurrent	rGBM	WHO IV	Female	63	41	1	1	1	Mutant	Non-codel	NA
CGGA_2075	Recurrent	rGBM	WHO IV	Male	63	266	1	NA	1	Wildtype	Non-codel	NA
CGGA_2078	Recurrent	rGBM	WHO IV	Female	61	280	1	1	1	Wildtype	Non-codel	NA
CGGA_2079	Recurrent	rAO	WHO III	Male	45	964	0	1	1	Mutant	Codel	NA
CGGA_2081	Recurrent	rAO	WHO III	Female	39	961	0	1	1	Mutant	Codel	NA
CGGA_2082	Recurrent	rGBM	WHO IV	Male	41	571	0	1	1	Wildtype	Non-codel	NA
CGGA_2088	Recurrent	rGBM	WHO IV	Female	30	NA	NA	1	1	Wildtype	Non-codel	NA
CGGA_2106	Recurrent	rGBM	WHO IV	Female	39	892	0	1	1	Mutant	Codel	methylated
CGGA_2115	Recurrent	rGBM	WHO IV	Female	31	171	1	NA	1	Wildtype	Non-codel	un-methylated
CGGA_2121	Recurrent	rA	WHO II	Female	41	346	1	NA	1	Mutant	Non-codel	un-methylated
CGGA_2129	Recurrent	rAA	WHO III	Male	48	828	0	1	0	Mutant	Non-codel	NA
CGGA_265	Recurrent	rA	WHO II	Male	43	3959	0	1	1	Mutant	Non-codel	methylated
CGGA_279	Recurrent	rAA	WHO III	Female	49	1314	1	0	1	Mutant	Non-codel	methylated
CGGA_28	Primary	A	WHO II	Male	25	1103	1	1	0	Mutant	Codel	un-methylated
CGGA_288	Recurrent	rO	WHO II	Male	49	1057	1	0	0	Mutant	Codel	un-methylated
CGGA_290	Primary	O	WHO II	Female	37	4725	0	1	0	Mutant	Codel	un-methylated
CGGA_320	Primary	O	WHO II	Male	31	3005	1	1	1	Mutant	Codel	NA
CGGA_336	Recurrent	rAO	WHO III	Female	57	2549	1	1	1	Mutant	Codel	un-methylated
CGGA_358	Recurrent	rAA	WHO III	Female	30	122	1	0	0	Mutant	Non-codel	methylated
CGGA_362	Recurrent	rA	WHO II	Female	39	NA	NA	0	NA	Mutant	Codel	un-methylated
CGGA_369	Recurrent	rA	WHO II	Male	33	4606	0	1	0	Mutant	Non-codel	NA
CGGA_406	Recurrent	rAA	WHO III	Female	24	90	1	0	0	Mutant	Non-codel	un-methylated
CGGA_42	Primary	A	WHO II	Male	38	2832	1	1	0	Mutant	Codel	un-methylated
CGGA_420	Recurrent	rAO	WHO III	Female	39	3514	0	1	1	Mutant	Codel	methylated
CGGA_457	Recurrent	rAA	WHO III	Male	32	75	1	0	0	Mutant	Non-codel	methylated
CGGA_474	Primary	AO	WHO III	Male	NA	2029	0	1	1	Wildtype	Non-codel	un-methylated
CGGA_482	Primary	O	WHO II	Male	45	2511	1	1	0	Mutant	Codel	methylated
CGGA_487	Recurrent	rGBM	WHO IV	Male	46	156	1	0	1	Wildtype	Non-codel	un-methylated
CGGA_492	Recurrent	rAA	WHO III	Male	27	652	0	1	1	Wildtype	Non-codel	un-methylated
CGGA_503	Primary	A	WHO II	Male	51	4410	0	1	1	Mutant	Non-codel	un-methylated
CGGA_507	Recurrent	rAA	WHO III	Female	53	302	1	0	1	Mutant	Non-codel	methylated
CGGA_509	Primary	GBM	WHO IV	Male	38	623	1	1	0	Wildtype	Non-codel	un-methylated
CGGA_521	Primary	AA	WHO III	Male	32	514	1	1	0	Wildtype	Non-codel	un-methylated
CGGA_530	Recurrent	rGBM	WHO IV	Female	41	506	1	0	1	Wildtype	Non-codel	methylated
CGGA_554	Recurrent	rAOA	WHO III	Female	46	134	1	0	0	NA	Non-codel	methylated
CGGA_568	Recurrent	rGBM	WHO IV	Male	14	285	1	0	1	Wildtype	Non-codel	un-methylated
CGGA_583	Primary	A	WHO II	Female	36	3107	1	1	0	Mutant	NA	un-methylated
CGGA_619	Recurrent	rA	WHO II	Male	40	550	1	0	0	Wildtype	Non-codel	NA
CGGA_621	Recurrent	rAA	WHO III	Male	40	NA	NA	1	0	Mutant	Non-codel	un-methylated
CGGA_625	Recurrent	rAO	WHO III	Female	33	2465	1	0	0	Mutant	Codel	un-methylated
CGGA_634	Primary	AA	WHO III	Female	35	2633	1	1	0	Mutant	Non-codel	un-methylated
CGGA_652	Recurrent	rAA	WHO III	Male	42	476	1	0	1	Mutant	Non-codel	methylated
CGGA_663	Primary	A	WHO II	Female	29	4210	0	1	1	Mutant	Non-codel	un-methylated
CGGA_703	Recurrent	rAO	WHO III	Female	31	1355	1	0	1	Mutant	Non-codel	NA
CGGA_705	Primary	AA	WHO III	Male	41	1507	1	1	0	Mutant	Non-codel	un-methylated
CGGA_707	Primary	O	WHO II	Female	39	3299	1	1	0	Mutant	Codel	NA
CGGA_720	Recurrent	rA	WHO II	Female	46	1258	1	0	0	Mutant	Non-codel	un-methylated
CGGA_721	Primary	A	WHO II	Male	45	2552	1	1	1	Mutant	Non-codel	un-methylated
CGGA_724	Recurrent	rA	WHO II	Male	32	4147	0	0	0	Mutant	Non-codel	un-methylated
CGGA_730	Recurrent	rO	WHO II	Female	51	2118	1	0	0	Mutant	Codel	NA
CGGA_763	Recurrent	rAA	WHO III	Male	52	319	0	0	0	Wildtype	Non-codel	un-methylated
CGGA_777	Recurrent	rGBM	WHO IV	Male	46	146	1	0	0	Wildtype	Non-codel	un-methylated
CGGA_780	Recurrent	rAO	WHO III	Female	64	923	1	0	1	Wildtype	Non-codel	un-methylated
CGGA_799	Recurrent	rAO	WHO III	Male	53	1868	1	0	1	Mutant	Codel	methylated
CGGA_809	Primary	A	WHO II	Male	26	1252	1	1	0	Mutant	Non-codel	un-methylated
CGGA_810	Recurrent	rAO	WHO III	Male	20	551	1	1	1	Wildtype	Non-codel	un-methylated
CGGA_825	Recurrent	rAA	WHO III	Male	36	836	1	1	1	Mutant	Non-codel	NA
CGGA_831	Primary	GBM	WHO IV	Female	55	546	1	1	1	Wildtype	Non-codel	un-methylated
CGGA_846	Recurrent	rA	WHO II	Female	39	2991	0	0	1	Wildtype	Non-codel	NA
CGGA_852	Primary	AA	WHO III	Male	40	169	1	1	0	Wildtype	Non-codel	un-methylated
CGGA_861	Primary	AA	WHO III	Male	29	893	1	0	0	Wildtype	Non-codel	NA
CGGA_862	Recurrent	rA	WHO II	Male	30	NA	NA	0	NA	Mutant	Non-codel	NA
CGGA_863	Primary	A	WHO II	Female	42	2073	1	1	0	Wildtype	Non-codel	un-methylated
CGGA_867	Recurrent	rAA	WHO III	Female	40	367	1	1	0	Mutant	Non-codel	methylated
CGGA_869	Recurrent	rGBM	WHO IV	Female	36	537	0	NA	NA	Wildtype	Non-codel	un-methylated
CGGA_881	Recurrent	rAA	WHO III	Female	23	252	1	0	1	Wildtype	Non-codel	NA
CGGA_882	Recurrent	rAA	WHO III	Male	30	1008	0	1	0	Mutant	Non-codel	NA
CGGA_883	Recurrent	rA	WHO II	Female	39	NA	NA	0	NA	Mutant	Non-codel	NA
CGGA_887	Recurrent	rAO	WHO III	Male	25	NA	NA	NA	NA	Wildtype	Non-codel	NA
CGGA_888	Recurrent	rAO	WHO III	Male	29	669	1	1	1	Mutant	Codel	NA
CGGA_889	Primary	A	WHO II	Male	23	3943	0	1	1	Mutant	Non-codel	NA
CGGA_890	Primary	AA	WHO III	Male	39	2982	1	1	0	Mutant	Non-codel	NA
CGGA_901	Primary	AA	WHO III	Male	40	929	1	0	0	Mutant	Non-codel	NA
CGGA_903	Primary	AA	WHO III	Female	27	1455	1	1	0	Mutant	Non-codel	NA
CGGA_D19	Recurrent	rO	WHO II	Female	64	297	1	0	0	Mutant	Codel	methylated
CGGA_D28	Primary	AA	WHO III	Male	25	860	1	1	0	Mutant	Non-codel	NA
CGGA_D49	Recurrent	NA	NA	Female	32	NA	NA	NA	NA	Mutant	Codel	NA
CGGA_D50	Recurrent	rO	WHO II	Male	30	782	1	0	0	Mutant	Codel	NA
CGGA_D53	Recurrent	rGBM	WHO IV	Male	30	NA	NA	NA	NA	Wildtype	Non-codel	un-methylated
CGGA_J50	Recurrent	rOA	WHO II	Male	27	1693	1	1	1	Mutant	NA	NA
CGGA_J73	Primary	AO	WHO III	Female	34	1134	1	1	1	Mutant	NA	NA
CGGA_P100	Primary	GBM	WHO IV	Male	67	268	1	NA	NA	Wildtype	Non-codel	NA
CGGA_P102	Primary	GBM	WHO IV	Male	30	1269	1	1	1	Mutant	Non-codel	NA
CGGA_P103	Primary	O	WHO II	Male	34	1651	0	1	0	Mutant	Codel	NA
CGGA_P104	Recurrent	rAOA	WHO III	Female	36	167	1	NA	1	Mutant	NA	NA
CGGA_P106	Recurrent	rGBM	WHO IV	Male	24	71	1	1	1	Wildtype	Non-codel	NA
CGGA_P107	Primary	A	WHO II	Male	26	NA	NA	NA	NA	Mutant	Non-codel	NA
CGGA_P108	Primary	AA	WHO III	Female	30	1644	0	1	1	Wildtype	Non-codel	NA
CGGA_P109	Recurrent	rGBM	WHO IV	Male	35	407	1	0	1	Mutant	Non-codel	NA
CGGA_P11	Primary	A	WHO II	Female	38	NA	NA	NA	NA	Mutant	Non-codel	NA
CGGA_P110	Primary	AO	WHO III	Female	56	800	1	1	1	Wildtype	Non-codel	NA
CGGA_P111	Primary	O	WHO II	Female	44	1638	0	0	0	Mutant	Codel	NA
CGGA_P112	Primary	GBM	WHO IV	Male	65	834	1	1	1	Wildtype	Non-codel	NA
CGGA_P113	Primary	A	WHO II	Male	32	1708	0	1	0	Wildtype	Non-codel	NA
CGGA_P114	Primary	O	WHO II	Male	32	NA	1	1	NA	Mutant	Codel	NA
CGGA_P115	Primary	A	WHO II	Male	25	1626	0	1	0	Wildtype	NA	NA
CGGA_P116	Primary	GBM	WHO IV	Male	58	305	1	1	NA	Wildtype	NA	NA
CGGA_P121	Primary	A	WHO II	Male	39	1608	0	1	0	Wildtype	Non-codel	NA
CGGA_P122	Recurrent	rO	WHO II	Male	43	1638	0	1	0	Mutant	Codel	NA
CGGA_P128	Primary	A	WHO II	Male	41	1586	0	1	0	Mutant	Non-codel	NA
CGGA_P13	Primary	O	WHO II	Female	40	1938	0	0	0	Mutant	Codel	NA
CGGA_P131	Primary	AO	WHO III	Female	45	1596	0	1	1	Mutant	Codel	NA
CGGA_P132	Primary	O	WHO II	Male	42	1603	0	1	0	Mutant	Codel	NA
CGGA_P136	Primary	GBM	WHO IV	Female	41	842	1	1	1	Wildtype	NA	NA
CGGA_P137	Primary	A	WHO II	Male	42	1526	0	0	0	Mutant	Non-codel	NA
CGGA_P142	Primary	AO	WHO III	Male	45	1558	0	1	1	Mutant	Codel	NA
CGGA_P143	Primary	GBM	WHO IV	Female	66	261	1	1	1	Wildtype	Non-codel	NA
CGGA_P144	Primary	AA	WHO III	Male	44	1559	0	1	1	Mutant	Non-codel	NA
CGGA_P145	Primary	A	WHO II	Male	53	308	1	1	0	Mutant	Non-codel	NA
CGGA_P146	Recurrent	rA	WHO II	Male	31	NA	0	1	1	Mutant	Non-codel	NA
CGGA_P147	Primary	A	WHO II	Male	52	863	1	1	0	Mutant	Non-codel	NA
CGGA_P15	Primary	GBM	WHO IV	Male	49	723	1	1	1	NA	Non-codel	NA
CGGA_P150	Primary	A	WHO II	Male	34	NA	0	1	0	Mutant	Non-codel	NA
CGGA_P151	Primary	A	WHO II	Female	46	1582	0	1	1	Mutant	Non-codel	NA
CGGA_P153	Primary	A	WHO II	Male	45	1484	0	1	1	Mutant	NA	NA
CGGA_P154	Primary	GBM	WHO IV	Male	50	NA	NA	NA	NA	Mutant	NA	NA
CGGA_P155	Primary	A	WHO II	Male	50	1483	0	1	1	Wildtype	Non-codel	NA
CGGA_P156	Primary	O	WHO II	Male	30	1488	0	0	0	Mutant	Codel	NA
CGGA_P157	Primary	AA	WHO III	Female	55	470	1	1	1	Wildtype	Non-codel	NA
CGGA_P158	Primary	OA	WHO II	Male	27	1510	0	1	1	Mutant	NA	NA
CGGA_P159	Primary	AA	WHO III	Male	59	211	1	0	0	Wildtype	Non-codel	NA
CGGA_P16	Primary	GBM	WHO IV	Male	38	NA	NA	NA	NA	Mutant	Codel	NA
CGGA_P160	Primary	GBM	WHO IV	Female	72	219	1	1	1	Wildtype	Non-codel	NA
CGGA_P163	Recurrent	rAO	WHO III	Female	45	855	1	1	1	Mutant	Non-codel	un-methylated
CGGA_P164	Primary	GBM	WHO IV	Male	27	1553	0	1	1	Wildtype	NA	NA
CGGA_P165	Primary	AOA	WHO III	Female	51	598	1	1	1	Mutant	NA	NA
CGGA_P17	Primary	AO	WHO III	Male	30	1930	0	1	1	Mutant	Codel	NA
CGGA_P172	Primary	AA	WHO III	Male	33	1049	1	1	1	Mutant	NA	NA
CGGA_P173	Primary	A	WHO II	Male	31	1448	0	1	0	Mutant	Non-codel	un-methylated
CGGA_P174	Primary	O	WHO II	Male	31	1482	0	1	1	Mutant	Codel	NA
CGGA_P175	Recurrent	rGBM	WHO IV	Male	45	183	1	1	1	Wildtype	NA	NA
CGGA_P176	Primary	O	WHO II	Female	32	804	0	1	0	Mutant	Codel	NA
CGGA_P177	Primary	A	WHO II	Male	43	1442	0	1	1	Wildtype	Non-codel	methylated
CGGA_P178	Primary	GBM	WHO IV	Female	52	1442	0	1	1	Wildtype	NA	methylated
CGGA_P179	Primary	A	WHO II	Female	53	1454	0	1	1	Mutant	Non-codel	methylated
CGGA_P18	Primary	AA	WHO III	Male	40	387	1	0	1	Mutant	Non-codel	NA
CGGA_P180	Primary	GBM	WHO IV	Male	47	260	1	1	1	Mutant	NA	NA
CGGA_P181	Primary	AA	WHO III	Female	21	238	1	NA	NA	Wildtype	Non-codel	NA
CGGA_P182	Recurrent	rGBM	WHO IV	Female	58	1512	0	1	1	Wildtype	Non-codel	NA
CGGA_P183	Primary	AO	WHO III	Male	58	1512	0	1	1	Mutant	Codel	NA
CGGA_P185	Recurrent	rAA	WHO III	Female	41	502	1	1	1	Mutant	Non-codel	NA
CGGA_P19	Primary	A	WHO II	Male	39	1924	0	1	1	Mutant	Non-codel	NA
CGGA_P199	Recurrent	rGBM	WHO IV	Male	66	203	1	0	0	Wildtype	Non-codel	NA
CGGA_P20	Primary	A	WHO II	Female	58	1923	0	1	0	Mutant	Non-codel	NA
CGGA_P205	Primary	GBM	WHO IV	Male	66	583	1	1	1	Wildtype	NA	NA
CGGA_P21	Primary	A	WHO II	Male	25	1922	0	1	1	Mutant	Non-codel	NA
CGGA_P22	Primary	GBM	WHO IV	Male	62	406	1	1	1	Wildtype	Non-codel	NA
CGGA_P23	Primary	AA	WHO III	Female	62	392	1	1	1	Wildtype	NA	NA
CGGA_P25	Primary	GBM	WHO IV	Male	64	147	1	1	1	Wildtype	NA	NA
CGGA_P265	Primary	AA	WHO III	Male	36	779	1	1	1	Wildtype	NA	methylated
CGGA_P266	Primary	AA	WHO III	Female	28	253	1	1	1	Wildtype	NA	methylated
CGGA_P269	Recurrent	rAO	WHO III	Female	47	511	1	1	1	Wildtype	Codel	NA
CGGA_P27	Primary	A	WHO II	Female	37	413	0	1	0	Mutant	Non-codel	NA
CGGA_P270	Recurrent	rA	WHO II	Male	33	NA	1	1	1	Mutant	Non-codel	un-methylated
CGGA_P271	Primary	A	WHO II	Male	42	1376	0	1	0	Mutant	NA	methylated
CGGA_P279	Recurrent	rAO	WHO III	Female	47	1334	0	1	1	Mutant	Codel	NA
CGGA_P28	Primary	GBM	WHO IV	Male	61	107	1	0	0	Wildtype	Non-codel	NA
CGGA_P280	Recurrent	rGBM	WHO IV	Female	52	1342	0	1	1	Wildtype	Non-codel	methylated
CGGA_P283	Recurrent	rGBM	WHO IV	Male	38	1331	0	1	1	Wildtype	Non-codel	methylated
CGGA_P286	Recurrent	rO	WHO II	Female	57	658	0	NA	0	Mutant	Codel	methylated
CGGA_P29	Recurrent	rAOA	WHO III	Female	22	103	1	1	1	Mutant	NA	NA
CGGA_P295	Recurrent	rGBM	WHO IV	Male	46	273	1	1	1	Wildtype	Non-codel	un-methylated
CGGA_P298	Recurrent	rAO	WHO III	Female	50	NA	0	1	0	Mutant	Codel	methylated
CGGA_P3	Recurrent	rAOA	WHO III	Male	32	2126	0	1	0	Mutant	NA	NA
CGGA_P30	Primary	A	WHO II	Male	48	404	1	1	1	Wildtype	Non-codel	NA
CGGA_P306	Recurrent	rO	WHO II	Male	49	922	1	1	1	Mutant	Codel	methylated
CGGA_P308	Recurrent	rAA	WHO III	Male	38	563	1	1	1	Mutant	Non-codel	methylated
CGGA_P31	Primary	A	WHO II	Male	42	1883	0	0	1	Wildtype	Non-codel	NA
CGGA_P310	Recurrent	rAA	WHO III	Female	47	224	1	1	1	NA	Codel	methylated
CGGA_P311	Recurrent	rA	WHO II	Male	36	1247	0	0	1	Mutant	Non-codel	methylated
CGGA_P314	Recurrent	rAO	WHO III	Female	34	1238	0	1	1	Mutant	Codel	methylated
CGGA_P315	Recurrent	rA	WHO II	Female	47	451	1	NA	NA	Mutant	Non-codel	NA
CGGA_P316	Recurrent	rA	WHO II	Male	44	567	0	NA	NA	NA	Non-codel	NA
CGGA_P319	Recurrent	rAA	WHO III	Male	37	508	1	1	0	Mutant	Non-codel	methylated
CGGA_P326	Recurrent	rAA	WHO III	Female	48	1217	0	1	1	Mutant	Non-codel	methylated
CGGA_P328	Recurrent	rAA	WHO III	Female	54	580	1	1	1	Mutant	Non-codel	NA
CGGA_P335	Recurrent	rGBM	WHO IV	Male	42	1203	0	1	1	Mutant	Codel	methylated
CGGA_P337	Recurrent	rAO	WHO III	Female	61	689	1	1	1	Mutant	Codel	methylated
CGGA_P338	Recurrent	rO	WHO II	Male	51	1198	0	1	1	Wildtype	Non-codel	methylated
CGGA_P346	Recurrent	rA	WHO II	Male	42	522	0	NA	0	Mutant	Non-codel	NA
CGGA_P356	Recurrent	rA	WHO II	Female	22	569	1	1	1	Mutant	Non-codel	methylated
CGGA_P358	Recurrent	rA	WHO II	Male	44	1168	0	1	1	Mutant	Non-codel	un-methylated
CGGA_P364	Recurrent	rAA	WHO III	Female	41	495	1	1	0	Mutant	Non-codel	methylated
CGGA_P385	Recurrent	rGBM	WHO IV	Male	22	1112	0	1	1	Wildtype	Non-codel	NA
CGGA_P388	Recurrent	rAA	WHO III	Female	37	293	1	1	1	Mutant	Non-codel	methylated
CGGA_P392	Recurrent	rA	WHO II	Male	35	1099	0	1	1	Mutant	Codel	methylated
CGGA_P399	Recurrent	rO	WHO II	Female	41	1090	0	1	1	Mutant	Codel	methylated
CGGA_P401	Recurrent	rGBM	WHO IV	Male	31	788	1	1	NA	Mutant	Non-codel	NA
CGGA_P411	Recurrent	rGBM	WHO IV	Female	47	440	1	1	1	Mutant	Non-codel	methylated
CGGA_P415	Recurrent	rGBM	WHO IV	Female	56	195	1	NA	1	Wildtype	Non-codel	NA
CGGA_P416	Recurrent	rAO	WHO III	Male	29	1069	0	1	1	Mutant	Codel	methylated
CGGA_P421	Recurrent	rAA	WHO III	Male	26	308	1	NA	1	Mutant	Non-codel	methylated
CGGA_P422	Primary	O	WHO II	Female	41	1091	0	1	0	Mutant	Codel	methylated
CGGA_P437	Primary	AO	WHO III	Female	47	1023	0	0	1	Mutant	Codel	NA
CGGA_P438	Recurrent	rAO	WHO III	Male	41	1023	0	1	1	Mutant	Codel	NA
CGGA_P439	Recurrent	rA	WHO II	Male	45	1022	0	1	1	Mutant	Non-codel	NA
CGGA_P446	Recurrent	rAO	WHO III	Female	47	1009	0	1	1	Mutant	Codel	NA
CGGA_P461	Recurrent	rAA	WHO III	Male	28	599	1	1	1	Mutant	Non-codel	methylated
CGGA_P468	Primary	AO	WHO III	Female	42	974	0	1	1	Mutant	Codel	methylated
CGGA_P483	Recurrent	rAA	WHO III	Male	41	299	1	1	1	Wildtype	Non-codel	methylated
CGGA_P492	Recurrent	rO	WHO II	Female	44	938	0	0	1	Mutant	Codel	methylated
CGGA_P499	Recurrent	rGBM	WHO IV	Female	69	NA	NA	NA	NA	Wildtype	Non-codel	NA
CGGA_P5	Recurrent	rAA	WHO III	Female	45	378	1	1	1	Mutant	Non-codel	NA
CGGA_P500	Recurrent	rO	WHO II	Female	34	930	0	1	0	Mutant	Codel	methylated
CGGA_P501	Recurrent	rA	WHO II	Male	27	926	0	1	1	Mutant	Non-codel	methylated
CGGA_P505	Recurrent	rA	WHO II	Male	34	924	0	1	0	Mutant	Non-codel	methylated
CGGA_P508	Recurrent	rAA	WHO III	Male	40	377	1	1	1	Mutant	Non-codel	methylated
CGGA_P510	Recurrent	rAO	WHO III	Male	42	912	0	1	1	Mutant	Non-codel	methylated
CGGA_P512	Recurrent	rGBM	WHO IV	Male	23	541	1	1	1	Wildtype	Non-codel	methylated
CGGA_P520	Recurrent	rAO	WHO III	Female	44	884	0	1	1	Mutant	Codel	NA
CGGA_P568	Recurrent	rAO	WHO III	Female	23	218	1	1	1	Mutant	Codel	methylated
CGGA_P585	Recurrent	rGBM	WHO IV	Male	50	344	1	1	1	Wildtype	Non-codel	methylated
CGGA_P594	Recurrent	rAA	WHO III	Male	40	84	1	1	1	Wildtype	Non-codel	un-methylated
CGGA_P596	Recurrent	rGBM	WHO IV	Female	60	777	0	1	1	Mutant	Codel	methylated
CGGA_P604	Recurrent	rAA	WHO III	Female	15	262	1	1	1	Wildtype	Non-codel	un-methylated
CGGA_P609	Primary	GBM	WHO IV	Female	19	726	0	1	1	Wildtype	Non-codel	un-methylated
CGGA_P610	Recurrent	rGBM	WHO IV	Male	62	345	1	1	1	Wildtype	NA	methylated
CGGA_P615	Recurrent	rO	WHO II	Male	40	NA	NA	NA	NA	Mutant	Codel	methylated
CGGA_P619	Recurrent	rGBM	WHO IV	Female	66	236	1	1	1	Wildtype	Non-codel	NA
CGGA_P623	Primary	AA	WHO III	Male	52	NA	NA	NA	NA	Mutant	Non-codel	NA
CGGA_P625	Recurrent	rGBM	WHO IV	Female	46	161	1	NA	NA	Mutant	Non-codel	methylated
CGGA_P633	Recurrent	rAA	WHO III	Female	40	676	0	1	1	Mutant	Non-codel	NA
CGGA_P7	Recurrent	rGBM	WHO IV	Male	45	110	1	NA	1	Wildtype	Non-codel	NA
CGGA_P83	Primary	A	WHO II	Female	28	1698	0	1	1	Mutant	Non-codel	NA
CGGA_P84	Primary	A	WHO II	Female	40	1694	0	1	0	Mutant	Non-codel	NA
CGGA_P86	Primary	O	WHO II	Female	34	1694	0	1	0	Mutant	Codel	NA
CGGA_P87	Recurrent	rGBM	WHO IV	Male	32	240	1	NA	1	Mutant	Non-codel	NA
CGGA_P89	Recurrent	rGBM	WHO IV	Male	42	294	1	1	1	Wildtype	Non-codel	NA
CGGA_P93	Primary	A	WHO II	Female	45	1678	0	1	1	Mutant	Non-codel	NA
CGGA_P98	Recurrent	rAA	WHO III	Male	44	317	1	1	1	Mutant	Non-codel	NA
CGGA_P99	Recurrent	rGBM	WHO IV	Male	52	679	0	1	1	Mutant	Non-codel	NA
