# Supplementary material for: Polo-like kinase 1 is related with malignant characteristics and inhibits macrophages infiltration in glioma
Source: Front Immunol. 2022 Dec 21;13:1058036. doi: 10.3389/fimmu.2022.1058036 (PMC9811677; doi:10.3389/fimmu.2022.1058036)
Supplement: Supplementary Table 6 — The mRNA-seq data (sheet 1) and clinical data (sheet 2) of TCGA dataset. [file Table_6.xlsx]

## Sheet: sheet 1
sample	TCGA-06-0178-01	TCGA-02-2483-01	TCGA-06-5417-01	TCGA-15-1444-01	TCGA-06-2570-01	TCGA-19-2629-01	TCGA-27-2521-01	TCGA-26-1442-01	TCGA-06-0129-01	TCGA-E1-5319-01	TCGA-HT-7693-01	TCGA-HT-8108-01	TCGA-S9-A7J2-01	TCGA-FG-A6J3-01	TCGA-S9-A6TX-01	TCGA-VM-A8C8-01	TCGA-HT-A74L-01	TCGA-DU-A5TS-01	TCGA-DB-A4XA-01	TCGA-HT-A4DV-01	TCGA-E1-5311-01	TCGA-E1-A7YI-01	TCGA-E1-5305-01	TCGA-F6-A8O4-01	TCGA-HT-8113-01	TCGA-DH-A66G-01	TCGA-HT-7620-01	TCGA-P5-A731-01	TCGA-HT-7480-01	TCGA-HT-7689-01	TCGA-HT-8109-01	TCGA-E1-A7YE-01	TCGA-S9-A7R1-01	TCGA-FG-A710-01	TCGA-S9-A7J0-01	TCGA-DU-A6S6-01	TCGA-DU-7302-01	TCGA-QH-A6CU-01	TCGA-HW-7486-01	TCGA-FG-7634-01	TCGA-DU-6407-01	TCGA-P5-A735-01	TCGA-HT-8010-01	TCGA-P5-A5F1-01	TCGA-VM-A8CF-01	TCGA-DU-6542-01	TCGA-FG-7638-01	TCGA-DH-5143-01	TCGA-CS-5393-01
PLK1	9.3727	10.6117	7.6262	7.7273	9.0284	8.3061	8.8973	6.2675	9.8942	4.3129	6.2561	7.0282	6.5004	8.3299	6.9814	6.8679	7.1128	7.9127	6.2705	6.1085	6.3003	10.051	7.5045	6.1535	5.333	6.7138	6.3875	7.2958	6.0097	4.9038	5.9925	8.0136	5.8209	7.6899	10.3648	6.5599	5.6657	5.643	6.1354	7.83	7.4112	7.1176	5.1141	6.0967	6.1393	7.002	6.2234	6.373	5.9143
[truncated: 653 more columns]

## Sheet: sheet 2
ID	Histology	Grade	Gender	Age	OS	Censor	IDH_mutation_status	1p19q_codeletion_status	DSS	DSS.time	PFI	PFI.time	MGMT
TCGA-02-0047-01	GBM	Grade IV	Male	78	441	1	Wildtype	Non-codel	1	448	1	57	Methylated
TCGA-02-0055-01	GBM	Grade IV	Female	62	75	1	Wildtype	Non-codel	1	76	1	6	Methylated
TCGA-02-2483-01	GBM	Grade IV	Male	43	459	0	Mutant	Non-codel	0	466	0	466	Unmethylated
TCGA-02-2485-01	GBM	Grade IV	Male	53	462	0	Wildtype	Non-codel	0	470	1	186	Methylated
TCGA-02-2486-01	GBM	Grade IV	Male	64	486	0	Wildtype	Non-codel	1	618	1	618	Methylated
TCGA-06-0125-01	GBM	Grade IV	Female	63	1428	1	Wildtype	Non-codel	1	1448	1	797	Methylated
TCGA-06-0125-02	NA	NA	NA	NA	NA	NA	NA	NA	1	1448	1	797	Methylated
TCGA-06-0129-01	GBM	Grade IV	Male	30	1008	1	Mutant	Non-codel	1	1024	1	148	Methylated
TCGA-06-0130-01	GBM	Grade IV	Male	54	387	1	Wildtype	Non-codel	1	394	1	244	Unmethylated
TCGA-06-0132-01	GBM	Grade IV	Male	49	759	1	Wildtype	Non-codel	1	771	1	482	Methylated
TCGA-06-0138-01	GBM	Grade IV	Male	43	726	1	Wildtype	Non-codel	1	737	1	394	Unmethylated
TCGA-06-0141-01	GBM	Grade IV	Male	62	309	1	Wildtype	Non-codel	1	313	1	145	Methylated
TCGA-06-0152-02	NA	NA	NA	NA	NA	NA	NA	NA	1	375	1	299	Unmethylated
TCGA-06-0156-01	NA	NA	NA	NA	NA	NA	NA	NA	1	178	1	178	Unmethylated
TCGA-06-0157-01	GBM	Grade IV	Female	63	96	1	Wildtype	Non-codel	1	97	1	97	Methylated
TCGA-06-0158-01	GBM	Grade IV	Male	73	324	1	Wildtype	Non-codel	1	329	1	90	Methylated
TCGA-06-0168-01	GBM	Grade IV	Female	59	588	1	Wildtype	Non-codel	1	598	1	461	Methylated
TCGA-06-0171-02	NA	NA	NA	NA	NA	NA	NA	NA	1	399	1	117	Methylated
TCGA-06-0174-01	GBM	Grade IV	Male	54	96	1	Wildtype	Non-codel	1	98	1	47	Methylated
TCGA-06-0178-01	GBM	Grade IV	Male	38	1617	0	Mutant	Non-codel	1	2681	1	192	Methylated
TCGA-06-0184-01	GBM	Grade IV	Male	63	1209	0	Wildtype	Non-codel	1	2126	1	1276	Methylated
TCGA-06-0187-01	GBM	Grade IV	Male	69	816	1	Wildtype	Non-codel	1	828	1	531	Unmethylated
TCGA-06-0190-01	GBM	Grade IV	Male	62	312	1	Wildtype	Non-codel	1	317	1	88	Methylated
TCGA-06-0190-02	NA	NA	NA	NA	NA	NA	NA	NA	1	317	1	88	Methylated
TCGA-06-0210-01	GBM	Grade IV	Female	72	222	1	Wildtype	Non-codel	1	225	1	67	Methylated
TCGA-06-0210-02	NA	NA	NA	NA	NA	NA	NA	NA	1	225	1	67	Methylated
TCGA-06-0211-01	GBM	Grade IV	Male	47	354	1	Wildtype	Non-codel	1	360	1	53	Methylated
TCGA-06-0211-02	NA	NA	NA	NA	NA	NA	NA	NA	1	360	1	53	Methylated
TCGA-06-0219-01	GBM	Grade IV	Male	67	21	1	Wildtype	Non-codel	1	22	1	22	Methylated
TCGA-06-0221-02	NA	NA	NA	NA	NA	NA	NA	NA	1	603	1	260	Methylated
TCGA-06-0238-01	GBM	Grade IV	Male	46	399	1	Wildtype	Non-codel	1	405	1	311	Methylated
TCGA-06-0644-01	GBM	Grade IV	Male	71	369	0	Wildtype	Non-codel	1	384	1	85	Unmethylated
TCGA-06-0645-01	GBM	Grade IV	Female	55	171	1	Wildtype	Non-codel	1	175	1	175	Methylated
TCGA-06-0646-01	GBM	Grade IV	Male	60	171	1	Wildtype	Non-codel	1	175	1	90	Methylated
TCGA-06-0649-01	GBM	Grade IV	Female	73	63	1	Wildtype	Non-codel	1	64	1	64	Methylated
TCGA-06-0675-11	NA	NA	NA	NA	NA	NA	NA	NA	#N/A	#N/A	#N/A	#N/A	#N/A
TCGA-06-0678-11	NA	NA	NA	NA	NA	NA	NA	NA	#N/A	#N/A	#N/A	#N/A	#N/A
TCGA-06-0680-11	NA	NA	NA	NA	NA	NA	NA	NA	#N/A	#N/A	#N/A	#N/A	#N/A
TCGA-06-0681-11	NA	NA	NA	NA	NA	NA	NA	NA	#N/A	#N/A	#N/A	#N/A	#N/A
TCGA-06-0686-01	GBM	Grade IV	Male	53	282	0	Wildtype	Non-codel	1	432	1	160	Methylated
TCGA-06-0743-01	GBM	Grade IV	Male	69	669	0	Wildtype	Non-codel	1	803	1	176	Methylated
TCGA-06-0744-01	GBM	Grade IV	Male	66	585	0	Wildtype	Non-codel	1	1426	1	1277	Unmethylated
TCGA-06-0745-01	GBM	Grade IV	Male	59	237	1	Wildtype	Non-codel	1	239	1	92	Methylated
TCGA-06-0747-01	GBM	Grade IV	Male	53	81	1	Wildtype	Non-codel	1	82	1	82	Methylated
TCGA-06-0749-01	GBM	Grade IV	Male	50	81	1	Wildtype	Non-codel	1	82	1	82	Methylated
TCGA-06-0750-01	GBM	Grade IV	Male	43	27	1	Wildtype	Non-codel	1	28	1	28	Methylated
TCGA-06-0878-01	GBM	Grade IV	Male	74	216	0	Wildtype	Non-codel	0	218	1	66	Methylated
TCGA-06-0882-01	GBM	Grade IV	Male	30	162	0	Wildtype	Non-codel	1	632	1	213	Methylated
TCGA-06-1804-01	GBM	Grade IV	Female	81	408	1	Wildtype	Non-codel	1	414	1	414	Methylated
TCGA-06-2557-01	GBM	Grade IV	Male	76	33	1	Wildtype	Non-codel	1	33	1	33	Methylated
TCGA-06-2558-01	GBM	Grade IV	Female	75	375	1	Wildtype	Non-codel	0	380	0	380	Methylated
TCGA-06-2559-01	GBM	Grade IV	Male	83	147	1	Wildtype	Non-codel	1	150	1	150	Methylated
TCGA-06-2561-01	GBM	Grade IV	Female	53	279	0	Wildtype	Non-codel	1	537	1	78	Methylated
TCGA-06-2562-01	GBM	Grade IV	Male	81	84	0	Wildtype	Non-codel	1	382	1	151	Methylated
TCGA-06-2563-01	GBM	Grade IV	Female	72	255	0	Wildtype	Non-codel	0	932	1	554	Methylated
TCGA-06-2564-01	GBM	Grade IV	Male	50	177	0	Wildtype	Non-codel	0	181	0	181	Methylated
TCGA-06-2565-01	GBM	Grade IV	Male	59	204	0	Wildtype	Non-codel	1	506	1	178	Methylated
TCGA-06-2567-01	GBM	Grade IV	Male	65	132	1	Wildtype	Non-codel	1	133	1	133	Methylated
TCGA-06-2569-01	GBM	Grade IV	Female	24	12	0	Wildtype	Non-codel	0	13	0	13	Methylated
TCGA-06-2570-01	GBM	Grade IV	Female	21	282	0	Mutant	Non-codel	0	958	0	958	Methylated
TCGA-06-5408-01	GBM	Grade IV	Female	54	351	1	Wildtype	Non-codel	1	357	1	158	Methylated
TCGA-06-5410-01	GBM	Grade IV	Female	72	105	1	Wildtype	Non-codel	1	108	1	108	Methylated
TCGA-06-5411-01	GBM	Grade IV	Male	51	249	1	Wildtype	Non-codel	1	254	1	214	Unmethylated
TCGA-06-5412-01	GBM	Grade IV	Female	78	135	1	Wildtype	Non-codel	1	138	1	88	Methylated
TCGA-06-5413-01	GBM	Grade IV	Male	67	264	0	Wildtype	Non-codel	0	268	1	195	Methylated
TCGA-06-5414-01	GBM	Grade IV	Male	61	270	0	Wildtype	Non-codel	0	273	1	167	Methylated
TCGA-06-5415-01	GBM	Grade IV	Male	60	255	0	Wildtype	Non-codel	0	260	0	260	Methylated
TCGA-06-5416-01	GBM	Grade IV	Female	23	201	0	NA	Non-codel	0	204	0	204	Methylated
TCGA-06-5417-01	GBM	Grade IV	Female	45	153	0	Mutant	NA	0	155	0	155	Methylated
TCGA-06-5418-01	GBM	Grade IV	Female	75	81	1	Wildtype	Non-codel	1	83	1	83	Methylated
TCGA-06-5856-01	GBM	Grade IV	Male	58	111	1	Wildtype	Non-codel	1	114	1	114	Methylated
TCGA-06-5858-01	GBM	Grade IV	Female	45	183	0	Wildtype	Non-codel	0	187	1	97	Methylated
TCGA-06-5859-01	GBM	Grade IV	Male	63	138	0	Wildtype	Non-codel	0	139	0	139	Methylated
TCGA-06-AABW-11	NA	NA	NA	NA	NA	NA	NA	NA	#N/A	#N/A	#N/A	#N/A	#N/A
TCGA-08-0386-01	GBM	Grade IV	Male	74	540	1	Wildtype	Non-codel	1	548	1	427	Methylated
TCGA-12-0616-01	GBM	Grade IV	Female	36	441	1	Wildtype	Non-codel	1	448	1	398	Unmethylated
TCGA-12-0618-01	GBM	Grade IV	Male	49	390	1	Wildtype	Non-codel	0	395	0	395	Unmethylated
TCGA-12-0619-01	GBM	Grade IV	Male	60	1047	1	Wildtype	Non-codel	1	1062	1	203	Methylated
TCGA-12-0821-01	GBM	Grade IV	Male	62	318	1	Wildtype	Non-codel	1	323	1	259	Unmethylated
TCGA-12-1597-01	GBM	Grade IV	Female	62	666	1	Wildtype	NA	1	675	1	180	Unmethylated
TCGA-12-3650-01	GBM	Grade IV	Male	46	327	1	Wildtype	Non-codel	1	333	1	239	Methylated
TCGA-12-3652-01	GBM	Grade IV	Male	60	1047	1	Wildtype	Non-codel	1	1062	1	203	Methylated
TCGA-12-3653-01	GBM	Grade IV	Female	34	435	1	Wildtype	Non-codel	1	442	1	224	Unmethylated
TCGA-12-5295-01	GBM	Grade IV	Female	60	447	1	Wildtype	Non-codel	1	454	1	399	Methylated
TCGA-12-5299-01	GBM	Grade IV	Female	56	96	1	Wildtype	Non-codel	1	98	1	98	Methylated
TCGA-14-0736-02	NA	NA	NA	NA	NA	NA	NA	NA	1	460	1	128	Unmethylated
TCGA-14-0781-01	GBM	Grade IV	Male	49	30	1	Wildtype	Non-codel	1	29	1	29	Methylated
TCGA-14-0787-01	GBM	Grade IV	Male	69	66	1	Wildtype	Non-codel	0	68	0	68	Methylated
TCGA-14-0789-01	GBM	Grade IV	Male	54	336	1	Wildtype	Non-codel	0	342	1	105	Unmethylated
TCGA-14-0790-01	GBM	Grade IV	Female	64	414	1	Wildtype	Non-codel	1	419	1	419	Methylated
TCGA-14-0817-01	GBM	Grade IV	Female	69	162	1	Wildtype	Non-codel	0	164	0	164	Methylated
TCGA-14-0871-01	GBM	Grade IV	Female	74	867	1	Wildtype	Non-codel	0	880	0	880	Methylated
TCGA-14-1034-01	GBM	Grade IV	Female	60	477	1	Wildtype	Non-codel	1	485	1	282	Methylated
TCGA-14-1034-02	NA	NA	NA	NA	NA	NA	NA	NA	1	485	1	282	Methylated
TCGA-14-1402-02	NA	NA	NA	NA	NA	NA	NA	NA	1	975	1	333	Methylated
TCGA-14-1823-01	GBM	Grade IV	Female	58	534	1	Wildtype	Non-codel	1	543	1	140	Methylated
TCGA-14-1825-01	GBM	Grade IV	Male	70	228	1	Wildtype	Non-codel	1	232	1	82	Methylated
TCGA-14-1829-01	GBM	Grade IV	Male	57	216	0	Wildtype	Non-codel	0	218	0	218	Methylated
TCGA-14-2554-01	GBM	Grade IV	Female	52	525	1	Wildtype	Non-codel	1	532	1	532	Methylated
TCGA-15-0742-01	GBM	Grade IV	Male	65	414	1	Wildtype	Non-codel	0	419	1	232	Methylated
TCGA-15-1444-01	GBM	Grade IV	Male	21	1515	1	Mutant	Non-codel	1	1537	1	1550	Unmethylated
TCGA-16-0846-01	GBM	Grade IV	Male	85	117	1	Wildtype	Non-codel	1	119	1	119	Methylated
TCGA-16-1045-01	GBM	Grade IV	Female	49	870	1	Wildtype	Non-codel	1	883	1	654	Methylated
TCGA-19-0957-02	NA	NA	NA	NA	NA	NA	NA	NA	1	666	1	50	Methylated
TCGA-19-1389-02	NA	NA	NA	NA	NA	NA	NA	NA	1	141	1	81	Methylated
TCGA-19-1390-01	GBM	Grade IV	Female	63	762	1	Wildtype	Non-codel	0	772	0	772	Methylated
TCGA-19-1787-01	GBM	Grade IV	Male	48	378	1	NA	Non-codel	1	385	1	308	Methylated
TCGA-19-2619-01	GBM	Grade IV	Female	55	291	0	Wildtype	Non-codel	0	294	1	146	Methylated
TCGA-19-2620-01	GBM	Grade IV	Male	70	147	1	Wildtype	Non-codel	0	148	0	148	Unmethylated
TCGA-19-2624-01	GBM	Grade IV	Male	51	6	1	Wildtype	Non-codel	0	5	0	5	Methylated
TCGA-19-2625-01	GBM	Grade IV	Female	76	123	1	Wildtype	Non-codel	0	124	0	124	Methylated
TCGA-19-2629-01	GBM	Grade IV	Male	60	726	1	Mutant	Non-codel	1	737	1	145	Methylated
TCGA-19-4065-01	GBM	Grade IV	Male	36	210	0	NA	Non-codel	0	214	1	70	Methylated
TCGA-19-4065-02	NA	NA	NA	NA	NA	NA	NA	NA	0	214	1	70	Methylated
TCGA-19-5960-01	GBM	Grade IV	Male	56	162	0	Wildtype	Non-codel	1	455	1	382	Methylated
TCGA-26-1442-01	GBM	Grade IV	Male	43	939	0	Mutant	Non-codel	0	953	0	953	Methylated
TCGA-26-5132-01	GBM	Grade IV	Male	74	282	0	Wildtype	Non-codel	0	286	0	286	Methylated
TCGA-26-5133-01	GBM	Grade IV	Male	59	447	0	Wildtype	Non-codel	0	452	1	370	Unmethylated
TCGA-26-5134-01	GBM	Grade IV	Male	74	165	0	Wildtype	Non-codel	0	167	0	167	Methylated
TCGA-26-5135-01	GBM	Grade IV	Female	72	267	1	Wildtype	Non-codel	0	270	0	270	Methylated
TCGA-26-5136-01	GBM	Grade IV	Female	78	36	0	Wildtype	Non-codel	1	577	1	577	Methylated
TCGA-26-5139-01	GBM	Grade IV	Female	65	48	0	Wildtype	Non-codel	0	48	0	48	Methylated
TCGA-27-1830-01	GBM	Grade IV	Male	57	153	1	Wildtype	Non-codel	1	154	1	124	Unmethylated
TCGA-27-1831-01	GBM	Grade IV	Male	66	498	1	Wildtype	Non-codel	1	505	1	144	Methylated
TCGA-27-1832-01	GBM	Grade IV	Female	59	297	1	Wildtype	Non-codel	1	300	1	176	Methylated
TCGA-27-1834-01	GBM	Grade IV	Male	56	1215	1	Wildtype	Non-codel	1	1233	1	335	Methylated
TCGA-27-1835-01	GBM	Grade IV	Female	53	639	1	Wildtype	Non-codel	1	648	1	157	Methylated
TCGA-27-1837-01	GBM	Grade IV	Male	36	420	1	Wildtype	Non-codel	1	427	1	136	Methylated
TCGA-27-2519-01	GBM	Grade IV	Male	48	312	0	Wildtype	Non-codel	1	550	1	256	Methylated
TCGA-27-2521-01	GBM	Grade IV	Male	34	312	0	Mutant	Non-codel	1	510	1	510	Unmethylated
TCGA-27-2523-01	GBM	Grade IV	Male	63	483	1	Wildtype	Non-codel	1	489	1	402	Methylated
TCGA-27-2524-01	GBM	Grade IV	Male	56	228	1	Wildtype	Non-codel	1	231	1	231	Methylated
TCGA-27-2526-01	GBM	Grade IV	Female	79	87	1	Wildtype	Non-codel	1	87	1	87	Methylated
TCGA-27-2528-01	GBM	Grade IV	Male	62	474	1	Wildtype	Non-codel	1	480	1	72	Methylated
TCGA-28-1747-01	GBM	Grade IV	Male	44	75	1	Wildtype	Non-codel	0	77	0	77	Methylated
TCGA-28-1753-01	GBM	Grade IV	Male	53	36	0	Wildtype	Non-codel	0	37	0	37	Unmethylated
TCGA-28-2499-01	GBM	Grade IV	Male	59	435	0	Wildtype	NA	0	95	0	95	Methylated
TCGA-28-2509-01	GBM	Grade IV	Female	77	144	0	Wildtype	Non-codel	0	145	0	145	Methylated
TCGA-28-2510-01	NA	NA	NA	NA	NA	NA	Wildtype	Non-codel	#N/A	#N/A	#N/A	#N/A	Methylated
TCGA-28-2513-01	GBM	Grade IV	Female	69	219	0	Wildtype	Non-codel	0	222	1	75	Unmethylated
TCGA-28-2514-01	GBM	Grade IV	Male	45	159	0	Wildtype	Non-codel	0	160	0	160	Methylated
TCGA-28-5204-01	GBM	Grade IV	Male	72	447	1	Wildtype	Non-codel	1	454	1	454	Unmethylated
TCGA-28-5207-01	GBM	Grade IV	Male	71	339	1	Wildtype	Non-codel	1	343	1	343	Unmethylated
TCGA-28-5208-01	GBM	Grade IV	Male	52	468	0	Wildtype	Non-codel	1	544	1	148	NA
TCGA-28-5209-01	GBM	Grade IV	Female	66	75	0	Wildtype	Non-codel	0	442	0	442	Unmethylated
TCGA-28-5213-01	GBM	Grade IV	Male	72	294	0	Wildtype	Non-codel	0	951	0	951	Unmethylated
TCGA-28-5215-01	GBM	Grade IV	Female	62	330	1	Wildtype	Non-codel	1	335	1	164	Methylated
TCGA-28-5216-01	GBM	Grade IV	Male	52	408	0	Wildtype	Non-codel	0	415	0	415	Unmethylated
TCGA-28-5218-01	GBM	Grade IV	Male	63	156	1	Wildtype	Non-codel	0	157	0	157	NA
TCGA-28-5220-01	GBM	Grade IV	Male	67	315	0	Wildtype	Non-codel	1	388	1	262	Methylated
TCGA-32-1970-01	GBM	Grade IV	Male	59	462	1	Wildtype	Non-codel	1	468	1	408	Unmethylated
TCGA-32-1980-01	GBM	Grade IV	Male	72	36	1	Wildtype	Non-codel	1	36	1	36	Unmethylated
TCGA-32-1982-01	GBM	Grade IV	Female	76	141	1	Wildtype	Non-codel	1	142	1	142	Unmethylated
TCGA-32-2615-01	GBM	Grade IV	Male	62	477	1	Wildtype	Non-codel	1	485	1	131	Unmethylated
TCGA-32-2616-01	GBM	Grade IV	Female	48	222	1	NA	Non-codel	1	224	1	182	Methylated
TCGA-32-2632-01	GBM	Grade IV	Male	80	264	1	Wildtype	Non-codel	1	269	1	269	Unmethylated
TCGA-32-2634-01	GBM	Grade IV	Male	82	267	0	Wildtype	Non-codel	0	693	0	693	Unmethylated
TCGA-32-2638-01	GBM	Grade IV	Male	67	222	0	Wildtype	Non-codel	1	766	1	766	Methylated
TCGA-32-4213-01	GBM	Grade IV	Female	47	351	0	Wildtype	Non-codel	0	604	1	353	Methylated
TCGA-32-5222-01	GBM	Grade IV	Male	66	162	0	Wildtype	Non-codel	1	585	1	118	Unmethylated
TCGA-41-2571-01	GBM	Grade IV	Male	89	27	1	Wildtype	Non-codel	1	26	1	26	Unmethylated
TCGA-41-2572-01	GBM	Grade IV	Male	67	399	1	Wildtype	Non-codel	1	406	1	122	Methylated
TCGA-41-3915-01	GBM	Grade IV	Male	48	180	0	Wildtype	Non-codel	1	360	1	288	Methylated
TCGA-41-4097-01	GBM	Grade IV	Female	63	6	1	Wildtype	Non-codel	1	6	1	6	Unmethylated
TCGA-41-5651-01	GBM	Grade IV	Female	59	345	0	Wildtype	Non-codel	1	460	1	210	NA
TCGA-76-4925-01	GBM	Grade IV	Male	76	144	1	Wildtype	Non-codel	0	146	1	88	Unmethylated
TCGA-76-4926-01	GBM	Grade IV	Male	68	135	1	Wildtype	Non-codel	1	138	1	34	NA
TCGA-76-4927-01	GBM	Grade IV	Male	58	528	1	Wildtype	NA	1	535	1	416	NA
TCGA-76-4928-01	GBM	Grade IV	Female	85	93	1	Wildtype	Non-codel	1	94	1	94	NA
TCGA-76-4929-01	GBM	Grade IV	Female	76	108	1	Wildtype	Non-codel	1	111	1	111	NA
TCGA-76-4931-01	GBM	Grade IV	Female	70	276	1	Wildtype	Non-codel	1	279	1	112	NA
TCGA-76-4932-01	GBM	Grade IV	Female	50	1437	1	Wildtype	NA	1	1458	1	1458	NA
TCGA-CS-4938-01	A	Grade II	Female	31	141	0	Mutant	Non-codel	0	3574	0	3574	NA
TCGA-CS-4941-01	AA	Grade III	Male	67	231	1	Wildtype	Non-codel	1	234	1	9	NA
TCGA-CS-4942-01	AA	Grade III	Female	44	1317	1	Mutant	Non-codel	1	1335	1	1184	NA
TCGA-CS-4943-01	AA	Grade III	Male	37	543	0	Mutant	Non-codel	1	1106	1	1106	NA
TCGA-CS-4944-01	A	Grade II	Male	50	318	0	Mutant	Non-codel	0	1828	0	1828	NA
TCGA-CS-5390-01	O	Grade II	Female	47	1938	0	Mutant	Codel	0	0	0	0	Unmethylated
TCGA-CS-5393-01	AA	Grade III	Male	39	1203	0	Mutant	Non-codel	0	1222	0	1222	Unmethylated
TCGA-CS-5394-01	AA	Grade III	Male	40	3	0	Mutant	Non-codel	0	8	0	8	Methylated
TCGA-CS-5395-01	O	Grade II	Male	43	630	1	Wildtype	Non-codel	1	639	1	287	Unmethylated
TCGA-CS-5396-01	AO	Grade III	Female	53	300	0	Mutant	Codel	0	1631	0	1631	Unmethylated
TCGA-CS-5397-01	AA	Grade III	Female	54	192	1	Wildtype	Non-codel	1	194	1	194	Methylated
TCGA-CS-6186-01	AOA	Grade III	Male	58	531	1	Wildtype	Non-codel	1	538	1	188	Methylated
TCGA-CS-6188-01	AA	Grade III	Male	48	714	0	Wildtype	Non-codel	1	814	1	647	Unmethylated
TCGA-CS-6290-01	AA	Grade III	Male	31	537	0	Mutant	Non-codel	0	1137	0	1137	Methylated
TCGA-CS-6665-01	AA	Grade III	Female	51	372	0	Mutant	Non-codel	0	1568	0	1568	Methylated
TCGA-CS-6666-01	AA	Grade III	Male	22	255	0	Mutant	Non-codel	0	1428	0	1428	Unmethylated
TCGA-CS-6667-01	A	Grade II	Female	39	228	0	Mutant	Non-codel	0	1469	0	1469	NA
TCGA-CS-6668-01	O	Grade II	Female	57	240	0	Mutant	Codel	0	1519	0	1519	Methylated
TCGA-CS-6669-01	O	Grade II	Female	26	222	0	Wildtype	Non-codel	0	1494	0	1494	Methylated
TCGA-CS-6670-01	AO	Grade III	Male	43	198	0	Mutant	Codel	0	1426	0	1426	Unmethylated
TCGA-DB-5270-01	AOA	Grade III	Female	38	2934	0	Mutant	Non-codel	0	3733	0	3733	NA
TCGA-DB-5273-01	AA	Grade III	Male	33	2457	0	Mutant	Non-codel	0	2493	0	2493	NA
TCGA-DB-5274-01	AO	Grade III	Female	37	2256	0	Mutant	Codel	0	2289	0	2289	Unmethylated
TCGA-DB-5275-01	AOA	Grade III	Male	36	1437	0	Mutant	Non-codel	0	1458	0	1458	Unmethylated
TCGA-DB-5276-01	AOA	Grade III	Male	32	2187	0	Mutant	Non-codel	0	2218	0	2218	NA
TCGA-DB-5277-01	AA	Grade III	Male	34	1524	1	Mutant	Non-codel	1	1547	1	1156	Unmethylated
TCGA-DB-5278-01	O	Grade II	Male	17	1503	0	Mutant	Codel	0	2772	1	507	Unmethylated
TCGA-DB-5279-01	O	Grade II	Male	59	1335	0	Mutant	Codel	0	1354	1	695	Unmethylated
TCGA-DB-5280-01	OA	Grade II	Male	43	1095	0	Mutant	Non-codel	0	1112	0	1112	Unmethylated
TCGA-DB-5281-01	AOA	Grade III	Male	61	2346	0	Mutant	Non-codel	0	2381	0	2381	Unmethylated
TCGA-DB-A4X9-01	OA	Grade II	Female	33	903	0	Mutant	Non-codel	0	1412	1	501	Methylated
TCGA-DB-A4XA-01	O	Grade II	Male	30	309	0	Mutant	Codel	0	573	0	573	NA
TCGA-DB-A4XB-01	AA	Grade III	Male	38	381	0	Mutant	Non-codel	0	919	0	919	Methylated
TCGA-DB-A4XC-01	OA	Grade II	Male	26	828	0	Mutant	Non-codel	0	1421	0	1421	Unmethylated
TCGA-DB-A4XD-01	AA	Grade III	Male	32	810	0	Mutant	Non-codel	0	1210	0	1210	NA
TCGA-DB-A4XE-01	AOA	Grade III	Female	27	564	0	Mutant	Non-codel	0	1139	0	1139	NA
TCGA-DB-A4XF-01	AA	Grade III	Female	41	552	0	Mutant	Non-codel	0	1021	1	468	NA
TCGA-DB-A4XG-01	AO	Grade III	Male	34	2187	0	Mutant	Codel	0	2219	0	2219	NA
TCGA-DB-A4XH-01	O	Grade II	Female	53	378	0	Mutant	Codel	0	962	0	962	NA
TCGA-DB-A64L-01	O	Grade II	Female	67	330	0	Mutant	Codel	0	736	1	724	Unmethylated
TCGA-DB-A64O-01	OA	Grade II	Male	59	564	0	Wildtype	Non-codel	1	775	1	430	NA
TCGA-DB-A64P-01	AO	Grade III	Male	40	504	0	Mutant	Codel	0	916	0	916	NA
TCGA-DB-A64Q-01	O	Grade II	Female	31	180	0	Mutant	Codel	0	182	0	182	NA
TCGA-DB-A64R-01	O	Grade II	Female	24	483	0	Mutant	Codel	0	955	0	955	NA
TCGA-DB-A64S-01	OA	Grade II	Male	20	462	0	Mutant	Non-codel	0	835	0	835	NA
TCGA-DB-A64U-01	O	Grade II	Female	38	834	0	Mutant	Codel	0	846	0	846	NA
TCGA-DB-A64V-01	O	Grade II	Male	54	441	0	Mutant	Codel	0	889	0	889	NA
TCGA-DB-A64W-01	AO	Grade III	Female	65	408	0	Mutant	Codel	0	438	0	438	NA
TCGA-DB-A64X-01	AA	Grade III	Female	56	327	0	Mutant	Non-codel	0	563	0	563	NA
TCGA-DB-A75K-01	AO	Grade III	Female	55	222	0	Mutant	Codel	0	368	0	368	NA
TCGA-DB-A75L-01	AA	Grade III	Female	36	192	0	Mutant	Non-codel	0	342	0	342	NA
TCGA-DB-A75M-01	A	Grade II	Male	47	309	0	Mutant	Non-codel	0	544	0	544	Unmethylated
TCGA-DB-A75O-01	AA	Grade III	Male	29	921	0	Mutant	Non-codel	0	935	0	935	NA
TCGA-DB-A75P-01	A	Grade II	Female	25	114	0	Wildtype	Non-codel	0	492	0	492	NA
TCGA-DH-5140-01	AOA	Grade III	Female	38	597	1	Wildtype	Non-codel	1	607	1	607	NA
TCGA-DH-5141-01	AO	Grade III	Male	32	954	0	Mutant	Codel	0	968	0	968	NA
TCGA-DH-5142-01	AA	Grade III	Male	29	909	0	Mutant	Non-codel	0	1943	1	1627	NA
TCGA-DH-5143-01	AOA	Grade III	Male	30	432	0	Mutant	Non-codel	0	1401	0	1401	NA
TCGA-DH-5144-01	AO	Grade III	Female	56	240	0	Mutant	Codel	0	748	0	748	NA
TCGA-DH-A669-01	AO	Grade III	Male	70	906	1	Mutant	Codel	0	919	1	260	NA
TCGA-DH-A669-02	NA	NA	NA	NA	NA	NA	NA	NA	0	919	1	260	NA
TCGA-DH-A66B-01	AA	Grade III	Male	52	1260	0	Mutant	Non-codel	0	1279	0	1279	NA
TCGA-DH-A66D-01	AA	Grade III	Female	43	471	0	Mutant	Non-codel	0	846	0	846	NA
TCGA-DH-A66F-01	O	Grade II	Male	49	516	0	Mutant	Codel	0	523	0	523	NA
TCGA-DH-A66G-01	AO	Grade III	Female	49	114	0	Mutant	Non-codel	0	523	0	523	NA
TCGA-DH-A7UR-01	AO	Grade III	Female	59	1626	0	Mutant	Codel	0	1650	0	1650	NA
TCGA-DH-A7US-01	O	Grade II	Male	50	306	0	Mutant	Codel	0	706	0	706	NA
TCGA-DH-A7UT-01	AA	Grade III	Male	30	198	0	Mutant	Non-codel	1	531	1	404	NA
TCGA-DH-A7UU-01	AA	Grade III	Male	43	102	0	Mutant	Non-codel	0	417	0	417	NA
TCGA-DH-A7UV-01	AA	Grade III	Male	49	186	0	Mutant	Non-codel	0	566	0	566	NA
TCGA-DU-5847-01	AA	Grade III	Female	34	540	0	Wildtype	Non-codel	0	548	0	548	NA
TCGA-DU-5849-01	O	Grade II	Male	48	438	0	Mutant	Codel	0	443	0	443	NA
TCGA-DU-5851-01	AOA	Grade III	Female	40	522	0	Mutant	Non-codel	0	531	0	531	NA
TCGA-DU-5852-01	AOA	Grade III	Female	61	201	1	Wildtype	Non-codel	1	205	1	24	NA
TCGA-DU-5853-01	OA	Grade II	Male	29	402	0	Mutant	Non-codel	0	407	0	407	NA
TCGA-DU-5854-01	AA	Grade III	Female	57	252	0	Wildtype	Non-codel	0	257	1	202	NA
TCGA-DU-5855-01	AOA	Grade III	Female	49	204	0	Mutant	Non-codel	0	207	0	207	NA
TCGA-DU-5870-01	O	Grade II	Female	34	5466	0	Mutant	Codel	0	5546	1	4347	NA
TCGA-DU-5870-02	NA	NA	NA	NA	NA	NA	NA	NA	0	5546	1	4347	NA
TCGA-DU-5871-01	OA	Grade II	Female	37	567	0	Mutant	Non-codel	0	576	0	576	NA
TCGA-DU-5872-01	OA	Grade II	Female	43	525	0	Mutant	Non-codel	0	532	1	265	NA
TCGA-DU-5872-02	NA	NA	NA	NA	NA	NA	NA	NA	0	532	1	265	NA
TCGA-DU-5874-01	O	Grade II	Female	62	453	0	Mutant	Codel	0	461	0	461	NA
TCGA-DU-6392-01	AA	Grade III	Female	35	6330	0	Wildtype	Non-codel	0	6423	1	950	NA
TCGA-DU-6393-01	AO	Grade III	Male	66	1563	1	Mutant	Codel	0	1585	0	1585	NA
TCGA-DU-6394-01	AO	Grade III	Male	53	672	1	Mutant	Codel	1	682	1	353	NA
TCGA-DU-6395-01	OA	Grade II	Male	31	1470	1	Mutant	Non-codel	1	1491	1	1197	NA
TCGA-DU-6396-01	AOA	Grade III	Female	31	2253	1	Mutant	Non-codel	1	2286	1	106	NA
TCGA-DU-6397-01	AO	Grade III	Male	45	1380	1	Mutant	Codel	1	1401	1	837	NA
TCGA-DU-6397-02	NA	NA	NA	NA	NA	NA	NA	NA	1	1401	1	837	NA
TCGA-DU-6399-01	O	Grade II	Male	54	1971	1	Mutant	Non-codel	1	2000	1	1629	NA
TCGA-DU-6400-01	O	Grade II	Female	66	36	1	Mutant	Codel	1	37	1	37	NA
TCGA-DU-6401-01	O	Grade II	Female	31	2622	1	Mutant	Non-codel	1	2660	1	1886	NA
TCGA-DU-6402-01	AA	Grade III	Male	52	210	1	Wildtype	Non-codel	1	214	1	103	NA
TCGA-DU-6403-01	AOA	Grade III	Female	60	348	1	Wildtype	Non-codel	1	354	1	354	NA
TCGA-DU-6404-01	AO	Grade III	Female	24	4011	1	Wildtype	Non-codel	1	4068	1	1154	NA
TCGA-DU-6404-02	NA	NA	NA	NA	NA	NA	NA	NA	1	4068	1	1154	NA
TCGA-DU-6405-01	AA	Grade III	Female	51	597	1	Wildtype	Non-codel	1	605	1	486	NA
TCGA-DU-6406-01	AOA	Grade III	Female	59	504	1	Wildtype	Non-codel	0	512	0	512	NA
TCGA-DU-6407-01	O	Grade II	Female	35	2835	1	Mutant	Non-codel	1	2875	1	2397	NA
TCGA-DU-6407-02	NA	NA	NA	NA	NA	NA	NA	NA	1	2875	1	2397	NA
TCGA-DU-6408-01	AO	Grade III	Female	23	3420	1	Mutant	Non-codel	0	3470	1	2097	NA
TCGA-DU-6410-01	AO	Grade III	Male	56	240	0	Mutant	Codel	0	242	0	242	NA
TCGA-DU-6542-01	AOA	Grade III	Male	25	231	0	Mutant	Non-codel	0	73	0	73	NA
TCGA-DU-7006-01	AA	Grade III	Female	60	345	1	Wildtype	Non-codel	1	349	1	349	NA
TCGA-DU-7007-01	A	Grade II	Male	33	1887	1	Mutant	Non-codel	0	1915	0	1915	Unmethylated
TCGA-DU-7008-01	O	Grade II	Female	41	4683	0	Mutant	Non-codel	0	4752	1	330	NA
TCGA-DU-7009-01	O	Grade II	Female	32	4146	0	Mutant	Codel	1	4695	1	2960	NA
TCGA-DU-7010-01	AA	Grade III	Female	58	450	1	Mutant	Non-codel	1	456	1	193	NA
TCGA-DU-7011-01	OA	Grade II	Male	25	3153	1	Mutant	Non-codel	1	3200	1	3200	NA
TCGA-DU-7012-01	AA	Grade III	Female	74	195	1	Wildtype	Non-codel	1	199	1	199	NA
TCGA-DU-7013-01	AA	Grade III	Male	59	264	1	Wildtype	Non-codel	1	269	1	187	NA
TCGA-DU-7014-01	O	Grade II	Male	59	3519	1	NA	Non-codel	1	3571	1	3437	NA
TCGA-DU-7015-01	O	Grade II	Female	41	2721	0	Mutant	Non-codel	0	2761	1	591	Unmethylated
TCGA-DU-7018-01	AO	Grade III	Female	57	921	1	Mutant	Codel	1	933	1	338	Methylated
TCGA-DU-7019-01	AOA	Grade III	Male	39	789	0	Mutant	Non-codel	0	800	0	800	Methylated
TCGA-DU-7290-01	AA	Grade III	Female	45	309	1	Wildtype	Non-codel	1	315	1	315	Unmethylated
TCGA-DU-7292-01	AA	Grade III	Male	69	240	1	Wildtype	Non-codel	1	242	1	91	Methylated
TCGA-DU-7294-01	O	Grade II	Female	53	2829	0	Mutant	Codel	0	2869	0	2869	Unmethylated
TCGA-DU-7298-01	AA	Grade III	Female	38	567	1	Mutant	Non-codel	1	576	1	200	Unmethylated
TCGA-DU-7299-01	AA	Grade III	Male	33	1320	1	Mutant	Non-codel	1	1339	1	675	Unmethylated
TCGA-DU-7300-01	AO	Grade III	Female	53	1860	1	Mutant	Codel	1	1886	1	317	Methylated
TCGA-DU-7301-01	O	Grade II	Male	53	777	1	Mutant	Non-codel	1	788	1	366	Unmethylated
TCGA-DU-7302-01	AO	Grade III	Female	48	1809	0	Mutant	Codel	0	1834	1	1374	Unmethylated
TCGA-DU-7304-01	AOA	Grade III	Male	43	699	1	Mutant	Non-codel	1	709	1	309	Methylated
TCGA-DU-7304-02	NA	NA	NA	NA	NA	NA	NA	NA	1	709	1	309	Methylated
TCGA-DU-7306-01	OA	Grade II	Male	67	1260	0	Mutant	Non-codel	0	1277	1	1250	Unmethylated
TCGA-DU-7309-01	AO	Grade III	Female	41	84	0	Mutant	Non-codel	0	84	0	84	Methylated
TCGA-DU-8158-01	AA	Grade III	Female	57	153	1	Wildtype	Non-codel	1	155	1	155	Methylated
TCGA-DU-8161-01	AOA	Grade III	Female	63	711	1	Wildtype	Non-codel	1	722	1	111	Unmethylated
TCGA-DU-8162-01	AOA	Grade III	Female	61	438	1	Wildtype	Non-codel	1	444	1	402	Unmethylated
TCGA-DU-8163-01	AOA	Grade III	Male	29	621	0	Mutant	Non-codel	0	629	1	509	Unmethylated
TCGA-DU-8164-01	O	Grade II	Male	51	642	0	Mutant	Codel	0	651	0	651	Unmethylated
TCGA-DU-8165-01	AO	Grade III	Female	60	573	0	Wildtype	Non-codel	0	582	0	582	Methylated
TCGA-DU-8166-01	OA	Grade II	Female	29	510	0	Mutant	Non-codel	0	516	1	193	Unmethylated
TCGA-DU-8167-01	OA	Grade II	Female	69	465	0	Mutant	Non-codel	0	471	0	471	Unmethylated
TCGA-DU-8168-01	AO	Grade III	Female	55	426	0	Mutant	Codel	0	431	0	431	Methylated
TCGA-DU-A5TP-01	AA	Grade III	Male	33	426	0	Mutant	Non-codel	0	1012	1	203	Unmethylated
TCGA-DU-A5TR-01	OA	Grade II	Male	51	378	0	Mutant	Non-codel	0	908	1	848	Methylated
TCGA-DU-A5TS-01	O	Grade II	Male	42	453	0	Mutant	Non-codel	0	964	1	551	Unmethylated
TCGA-DU-A5TT-01	AO	Grade III	Male	70	150	0	Wildtype	Non-codel	0	743	1	584	Methylated
TCGA-DU-A5TU-01	A	Grade II	Female	62	108	0	Mutant	Non-codel	0	796	1	186	Unmethylated
TCGA-DU-A5TW-01	AA	Grade III	Female	33	171	0	Mutant	Non-codel	0	760	0	760	Methylated
TCGA-DU-A5TY-01	AA	Grade III	Female	46	366	0	Wildtype	Non-codel	1	1033	1	526	Unmethylated
TCGA-DU-A6S2-01	O	Grade II	Female	37	258	0	Mutant	Codel	0	777	0	777	Methylated
TCGA-DU-A6S3-01	O	Grade II	Male	60	81	0	Mutant	Codel	0	656	0	656	Unmethylated
TCGA-DU-A6S6-01	O	Grade II	Female	35	2337	0	Mutant	Codel	0	2893	1	2267	Methylated
TCGA-DU-A6S7-01	AA	Grade III	Female	27	216	0	Mutant	Non-codel	0	638	0	638	Unmethylated
TCGA-DU-A6S8-01	AO	Grade III	Female	74	180	0	Mutant	Codel	0	678	1	641	Unmethylated
TCGA-DU-A76K-01	O	Grade II	Male	87	342	1	Wildtype	Non-codel	1	347	1	203	Unmethylated
TCGA-DU-A76L-01	AO	Grade III	Male	54	801	1	Wildtype	Non-codel	1	814	1	410	Unmethylated
TCGA-DU-A76O-01	A	Grade II	Male	30	213	0	Mutant	Non-codel	0	522	0	522	Methylated
TCGA-DU-A76R-01	AO	Grade III	Male	51	639	1	Mutant	Codel	1	648	1	338	Unmethylated
TCGA-DU-A7T6-01	AO	Grade III	Female	73	540	1	Mutant	Codel	1	547	1	547	Unmethylated
TCGA-DU-A7T8-01	AOA	Grade III	Male	35	3732	0	Mutant	Non-codel	1	4229	1	3009	Unmethylated
TCGA-DU-A7TA-01	O	Grade II	Male	32	2334	0	Mutant	Non-codel	0	2565	0	2565	Unmethylated
TCGA-DU-A7TB-01	O	Grade II	Male	56	1269	0	Wildtype	Non-codel	0	1567	1	74	Unmethylated
TCGA-DU-A7TC-01	A	Grade II	Male	32	705	0	Mutant	Non-codel	0	1137	1	1114	Methylated
TCGA-DU-A7TD-01	AOA	Grade III	Male	52	225	1	Wildtype	Non-codel	1	228	1	188	Unmethylated
TCGA-DU-A7TG-01	O	Grade II	Male	40	1332	1	Mutant	Non-codel	0	1351	0	1351	Unmethylated
TCGA-DU-A7TI-01	NA	NA	NA	NA	NA	NA	NA	Non-codel	1	1183	1	822	Unmethylated
TCGA-DU-A7TJ-01	AA	Grade III	Male	55	18	0	Wildtype	Non-codel	0	17	0	17	Methylated
TCGA-E1-5302-01	AA	Grade III	Male	41	1503	1	Mutant	Non-codel	1	1525	1	1242	Methylated
TCGA-E1-5303-01	AA	Grade III	Male	38	2022	1	Mutant	Non-codel	1	2052	1	156	Unmethylated
TCGA-E1-5304-01	AA	Grade III	Male	42	1233	1	Mutant	Non-codel	1	1251	1	903	Unmethylated
TCGA-E1-5305-01	AA	Grade III	Male	34	2397	1	Mutant	Non-codel	1	2433	1	1604	Unmethylated
TCGA-E1-5307-01	AA	Grade III	Female	62	1737	1	Mutant	Non-codel	1	1762	1	1452	Methylated
TCGA-E1-5311-01	AO	Grade III	Male	31	4026	1	Mutant	Codel	1	4084	1	2602	Methylated
TCGA-E1-5318-01	O	Grade II	Female	42	2346	1	Mutant	Codel	1	2379	1	362	Methylated
TCGA-E1-5319-01	O	Grade II	Female	48	2865	1	Mutant	Codel	1	2907	1	923	Methylated
TCGA-E1-5322-01	OA	Grade II	Female	38	3921	1	Mutant	Non-codel	0	3978	1	1085	Unmethylated
TCGA-E1-A7YD-01	NA	NA	NA	NA	NA	NA	Wildtype	Non-codel	1	435	1	284	Unmethylated
TCGA-E1-A7YE-01	NA	NA	NA	NA	NA	NA	Mutant	Non-codel	1	886	1	188	Methylated
TCGA-E1-A7YH-01	NA	NA	NA	NA	NA	NA	Mutant	Non-codel	1	2835	1	689	Methylated
TCGA-E1-A7YI-01	NA	NA	NA	NA	NA	NA	Mutant	Non-codel	1	111	1	56	NA
TCGA-E1-A7YJ-01	NA	NA	NA	NA	NA	NA	Wildtype	Non-codel	1	592	1	516	NA
TCGA-E1-A7YK-01	NA	NA	NA	NA	NA	NA	Mutant	Non-codel	0	378	0	378	NA
TCGA-E1-A7YL-01	NA	NA	NA	NA	NA	NA	Wildtype	Non-codel	1	492	1	91	NA
TCGA-E1-A7YM-01	NA	NA	NA	NA	NA	NA	Wildtype	Non-codel	1	648	1	88	NA
TCGA-E1-A7YN-01	NA	NA	NA	NA	NA	NA	Wildtype	Non-codel	1	727	1	420	NA
TCGA-E1-A7YO-01	AO	Grade III	Male	45	2250	1	Mutant	Codel	1	2282	1	1977	NA
TCGA-E1-A7YQ-01	NA	NA	NA	NA	NA	NA	Wildtype	Non-codel	1	1578	1	580	NA
TCGA-E1-A7YS-01	NA	NA	NA	NA	NA	NA	Mutant	Codel	1	466	1	466	NA
TCGA-E1-A7YU-01	NA	NA	NA	NA	NA	NA	Mutant	Non-codel	1	23	1	23	NA
TCGA-E1-A7YV-01	AOA	Grade III	Female	26	972	1	Mutant	Non-codel	1	987	1	97	NA
TCGA-E1-A7YW-01	OA	Grade II	Male	28	1104	1	Mutant	Non-codel	1	1120	1	409	NA
TCGA-E1-A7YY-01	NA	NA	NA	NA	NA	NA	Mutant	Non-codel	1	4445	1	958	NA
TCGA-E1-A7Z2-01	NA	NA	NA	NA	NA	NA	Wildtype	Non-codel	1	398	1	213	NA
TCGA-E1-A7Z3-01	NA	NA	NA	NA	NA	NA	Mutant	Non-codel	1	2235	1	1569	NA
TCGA-E1-A7Z4-01	NA	NA	NA	NA	NA	NA	Mutant	Non-codel	1	4412	1	846	NA
TCGA-E1-A7Z6-01	A	Grade II	Female	41	969	1	Mutant	Non-codel	1	984	1	294	NA
TCGA-EZ-7264-01	O	Grade II	Female	47	429	0	Mutant	Codel	0	1201	0	1201	NA
TCGA-F6-A8O3-01	O	Grade II	Male	34	6	0	Mutant	Codel	0	7	0	7	NA
TCGA-F6-A8O4-01	A	Grade II	Male	44	6	0	Mutant	Non-codel	0	6	0	6	NA
TCGA-FG-5962-01	AO	Grade III	Male	54	1431	0	Mutant	Codel	0	1453	0	1453	NA
TCGA-FG-5963-01	AA	Grade III	Male	23	765	1	Wildtype	Non-codel	1	775	1	395	NA
TCGA-FG-5963-02	NA	NA	NA	NA	NA	NA	NA	NA	1	775	1	395	NA
TCGA-FG-5964-01	O	Grade II	Male	62	1029	0	Mutant	Codel	0	1588	0	1588	NA
TCGA-FG-5965-01	OA	Grade II	Female	39	1104	1	Mutant	Non-codel	1	1120	1	715	NA
TCGA-FG-5965-02	NA	NA	NA	NA	NA	NA	NA	NA	1	1120	1	715	NA
TCGA-FG-6688-01	AA	Grade III	Female	59	564	0	Wildtype	Non-codel	0	571	1	405	NA
TCGA-FG-6689-01	A	Grade II	Male	30	447	0	Mutant	Non-codel	0	454	1	119	NA
TCGA-FG-6690-01	O	Grade II	Male	70	750	0	Mutant	Non-codel	0	1294	0	1294	NA
TCGA-FG-6691-01	A	Grade II	Female	23	720	0	Mutant	Non-codel	0	1257	1	913	NA
TCGA-FG-6692-01	AO	Grade III	Male	63	552	1	Wildtype	Non-codel	1	561	1	561	NA
TCGA-FG-7634-01	O	Grade II	Male	28	459	0	Mutant	Codel	0	467	0	467	NA
TCGA-FG-7636-01	AA	Grade III	Male	48	537	0	Mutant	Non-codel	0	544	0	544	NA
TCGA-FG-7637-01	OA	Grade II	Male	49	1203	0	Mutant	Non-codel	0	1219	0	1219	NA
TCGA-FG-7638-01	AO	Grade III	Female	31	675	0	Mutant	Codel	0	686	1	407	NA
TCGA-FG-7641-01	O	Grade II	Male	31	618	0	Mutant	Codel	0	627	0	627	NA
TCGA-FG-7643-01	OA	Grade II	Female	49	603	0	Wildtype	Non-codel	0	611	1	254	NA
TCGA-FG-8181-01	AOA	Grade III	Male	23	387	0	Wildtype	Non-codel	0	862	0	862	NA
TCGA-FG-8182-01	O	Grade II	Male	35	411	0	Mutant	Non-codel	0	416	0	416	NA
TCGA-FG-8185-01	AA	Grade III	Male	37	426	0	Mutant	Non-codel	0	433	0	433	NA
TCGA-FG-8186-01	AO	Grade III	Female	42	480	0	Mutant	Codel	0	487	0	487	NA
TCGA-FG-8187-01	O	Grade II	Male	31	603	0	Mutant	Codel	0	611	0	611	NA
TCGA-FG-8188-01	OA	Grade II	Male	41	447	0	Mutant	Non-codel	0	455	1	384	NA
TCGA-FG-8189-01	O	Grade II	Female	33	357	0	Mutant	Non-codel	0	685	0	685	NA
TCGA-FG-8191-01	AO	Grade III	Male	30	465	0	Mutant	Non-codel	0	992	0	992	NA
TCGA-FG-A4MT-01	O	Grade II	Female	27	1146	0	Mutant	Non-codel	0	1164	1	499	NA
TCGA-FG-A4MT-02	NA	NA	NA	NA	NA	NA	NA	NA	0	1164	1	499	NA
TCGA-FG-A4MU-01	AOA	Grade III	Male	58	18	0	Wildtype	Non-codel	0	326	0	326	NA
TCGA-FG-A4MW-01	AOA	Grade III	Male	63	159	0	Wildtype	Non-codel	1	559	1	226	NA
TCGA-FG-A4MX-01	A	Grade II	Male	47	561	0	Mutant	Non-codel	0	569	0	569	NA
TCGA-FG-A4MY-01	OA	Grade II	Female	44	291	0	Mutant	Non-codel	0	721	0	721	NA
TCGA-FG-A60J-01	OA	Grade II	Female	47	210	0	Mutant	Non-codel	0	449	0	449	NA
TCGA-FG-A60K-01	O	Grade II	Female	34	198	0	Mutant	Codel	0	542	0	542	NA
TCGA-FG-A60L-01	A	Grade II	Female	34	210	0	Mutant	Non-codel	0	655	0	655	NA
TCGA-FG-A6IZ-01	O	Grade II	Male	60	126	0	Mutant	Codel	0	457	0	457	NA
TCGA-FG-A6J1-01	O	Grade II	Female	44	123	0	Mutant	Codel	0	500	0	500	NA
TCGA-FG-A6J3-01	AA	Grade III	Female	52	318	0	Mutant	Non-codel	0	677	1	285	Methylated
TCGA-FG-A70Y-01	O	Grade II	Female	20	855	0	Mutant	Non-codel	0	868	1	490	NA
TCGA-FG-A70Z-01	AOA	Grade III	Female	53	324	0	Wildtype	Non-codel	0	328	0	328	NA
TCGA-FG-A710-01	O	Grade II	Female	50	687	0	Mutant	Codel	0	1115	0	1115	NA
TCGA-FG-A711-01	O	Grade II	Female	33	1311	0	Mutant	Non-codel	1	1481	1	347	NA
TCGA-FG-A713-01	O	Grade II	Female	74	156	0	Mutant	Codel	0	622	0	622	NA
TCGA-FG-A87N-01	AA	Grade III	Female	37	222	0	Mutant	Non-codel	0	567	0	567	NA
TCGA-FG-A87Q-01	AA	Grade III	Female	61	171	0	Wildtype	Non-codel	0	174	0	174	NA
TCGA-FN-7833-01	AOA	Grade III	Male	25	3	0	Mutant	Non-codel	0	837	0	837	NA
TCGA-HT-7467-01	O	Grade II	Male	54	3	0	Mutant	Codel	0	3	0	3	NA
TCGA-HT-7468-01	AO	Grade III	Male	30	201	0	Mutant	Codel	0	203	0	203	NA
TCGA-HT-7469-01	AO	Grade III	Male	30	345	1	Wildtype	Non-codel	1	351	1	92	NA
TCGA-HT-7470-01	AO	Grade III	Male	37	264	0	Mutant	Non-codel	0	1220	0	1220	NA
TCGA-HT-7471-01	AO	Grade III	Female	37	3	0	Mutant	Codel	0	4	0	4	Methylated
TCGA-HT-7472-01	O	Grade II	Male	38	NA	0	Mutant	Non-codel	0	1	0	1	Methylated
TCGA-HT-7473-01	OA	Grade II	Male	28	495	0	Mutant	Non-codel	0	503	0	503	Unmethylated
TCGA-HT-7474-01	OA	Grade II	Male	52	111	0	Mutant	Non-codel	0	114	0	114	Unmethylated
TCGA-HT-7475-01	AOA	Grade III	Male	67	522	0	Mutant	Non-codel	0	530	0	530	Methylated
TCGA-HT-7476-01	A	Grade II	Male	26	195	0	Mutant	Non-codel	0	199	0	199	Unmethylated
TCGA-HT-7477-01	AA	Grade III	Male	62	726	0	Mutant	Non-codel	0	738	0	738	Methylated
TCGA-HT-7478-01	A	Grade II	Male	36	192	0	Mutant	Non-codel	0	194	0	194	Unmethylated
TCGA-HT-7479-01	AA	Grade III	Male	44	213	0	Mutant	Non-codel	0	1227	1	705	Methylated
TCGA-HT-7480-01	O	Grade II	Male	33	2253	0	Mutant	Codel	0	2287	1	1943	Unmethylated
TCGA-HT-7481-01	O	Grade II	Male	39	1773	0	Mutant	Codel	0	2918	1	880	Unmethylated
TCGA-HT-7482-01	OA	Grade II	Female	18	1800	0	Mutant	Non-codel	0	3253	1	374	Methylated
TCGA-HT-7483-01	OA	Grade II	Male	14	4623	0	Mutant	Non-codel	0	5255	0	5255	Methylated
TCGA-HT-7485-01	A	Grade II	Male	42	120	0	Mutant	Non-codel	0	122	0	122	Methylated
TCGA-HT-7601-01	AA	Grade III	Female	30	150	0	Mutant	Non-codel	0	153	0	153	Unmethylated
TCGA-HT-7602-01	O	Grade II	Male	21	894	0	Mutant	Non-codel	0	908	0	908	Unmethylated
TCGA-HT-7603-01	O	Grade II	Male	29	696	0	Mutant	Non-codel	0	705	0	705	Unmethylated
TCGA-HT-7604-01	A	Grade II	Male	50	3237	0	Mutant	Non-codel	0	3725	0	3725	Unmethylated
TCGA-HT-7605-01	O	Grade II	Male	38	138	0	Mutant	Codel	0	139	0	139	Unmethylated
TCGA-HT-7606-01	A	Grade II	Female	30	519	0	Mutant	Non-codel	0	526	0	526	Unmethylated
TCGA-HT-7607-01	A	Grade II	Female	61	96	1	Mutant	Codel	1	96	1	96	Unmethylated
TCGA-HT-7608-01	O	Grade II	Male	61	660	0	Mutant	Codel	0	671	0	671	Unmethylated
TCGA-HT-7609-01	AOA	Grade III	Male	34	1380	0	Mutant	Non-codel	0	1399	0	1399	Methylated
TCGA-HT-7610-01	OA	Grade II	Female	25	1683	0	Mutant	Non-codel	0	1706	1	1205	Methylated
TCGA-HT-7611-01	OA	Grade II	Male	36	1728	0	Mutant	Non-codel	0	1752	0	1752	Unmethylated
TCGA-HT-7616-01	AO	Grade III	Male	75	6	1	Mutant	Codel	1	7	1	7	Unmethylated
TCGA-HT-7620-01	AO	Grade III	Male	40	429	0	Mutant	Codel	0	434	1	280	Methylated
TCGA-HT-7676-01	O	Grade II	Male	26	6	0	Mutant	Non-codel	0	5	0	5	Methylated
TCGA-HT-7677-01	AO	Grade III	Male	53	486	0	Mutant	Codel	0	494	0	494	Methylated
TCGA-HT-7680-01	A	Grade II	Female	32	24	0	Wildtype	Non-codel	0	23	0	23	Methylated
TCGA-HT-7681-01	O	Grade II	Female	29	1338	0	Mutant	Codel	0	1359	0	1359	Unmethylated
TCGA-HT-7684-01	AOA	Grade III	Male	58	180	0	Mutant	Non-codel	0	184	0	184	Unmethylated
TCGA-HT-7686-01	AA	Grade III	Female	29	1281	0	Mutant	Non-codel	0	1300	0	1300	Methylated
TCGA-HT-7687-01	AO	Grade III	Male	74	3	0	Mutant	Codel	0	3	0	3	Unmethylated
TCGA-HT-7688-01	AO	Grade III	Male	59	951	0	Mutant	Non-codel	0	964	0	964	Unmethylated
TCGA-HT-7689-01	O	Grade II	Female	58	447	0	Mutant	Non-codel	0	455	0	455	Methylated
TCGA-HT-7690-01	AOA	Grade III	Male	29	3	0	Mutant	Non-codel	0	3	0	3	Unmethylated
TCGA-HT-7691-01	A	Grade II	Female	31	3	0	Wildtype	Non-codel	0	3	0	3	Methylated
TCGA-HT-7692-01	O	Grade II	Male	43	90	0	Mutant	Codel	0	90	0	90	Unmethylated
TCGA-HT-7693-01	O	Grade II	Female	51	525	0	Mutant	Non-codel	0	533	0	533	Methylated
TCGA-HT-7694-01	AO	Grade III	Male	60	207	0	Mutant	Codel	0	210	0	210	Unmethylated
TCGA-HT-7695-01	O	Grade II	Female	29	435	0	Mutant	Codel	0	442	0	442	Methylated
TCGA-HT-7854-01	A	Grade II	Male	62	1185	0	Wildtype	Non-codel	0	1201	1	1147	Methylated
TCGA-HT-7855-01	AA	Grade III	Male	39	576	0	Mutant	Non-codel	0	585	0	585	Methylated
TCGA-HT-7856-01	AO	Grade III	Male	35	1173	0	Mutant	Codel	0	1189	0	1189	Methylated
TCGA-HT-7857-01	AA	Grade III	Female	24	6	0	Wildtype	Non-codel	0	7	0	7	Methylated
TCGA-HT-7858-01	A	Grade II	Male	28	1518	0	Mutant	Non-codel	0	1540	0	1540	Methylated
TCGA-HT-7860-01	AA	Grade III	Female	60	15	0	Wildtype	Non-codel	0	15	0	15	Methylated
TCGA-HT-7873-01	OA	Grade II	Male	29	708	0	Mutant	Non-codel	0	718	0	718	Unmethylated
TCGA-HT-7874-01	AO	Grade III	Female	41	1113	0	Mutant	Codel	0	1130	0	1130	Methylated
TCGA-HT-7875-01	O	Grade II	Male	56	9	0	Mutant	Codel	0	10	0	10	Methylated
TCGA-HT-7877-01	O	Grade II	Female	20	3	0	Mutant	Codel	0	4	0	4	Methylated
TCGA-HT-7879-01	AOA	Grade III	Male	31	111	0	Mutant	Non-codel	0	112	0	112	Methylated
TCGA-HT-7880-01	OA	Grade II	Male	30	159	0	Mutant	Non-codel	0	162	0	162	Unmethylated
TCGA-HT-7881-01	O	Grade II	Male	38	87	0	Mutant	Codel	0	1079	0	1079	Methylated
TCGA-HT-7882-01	AO	Grade III	Male	66	111	1	Wildtype	Non-codel	1	113	1	113	Unmethylated
TCGA-HT-7884-01	A	Grade II	Female	44	339	0	Mutant	Non-codel	0	343	0	343	Unmethylated
TCGA-HT-7902-01	OA	Grade II	Female	30	942	0	Mutant	Non-codel	0	956	0	956	Unmethylated
TCGA-HT-8010-01	O	Grade II	Female	64	48	0	Mutant	Codel	0	50	0	50	Methylated
TCGA-HT-8011-01	AA	Grade III	Male	55	486	0	Wildtype	Non-codel	0	494	1	278	Methylated
TCGA-HT-8012-01	O	Grade II	Female	30	282	0	Mutant	Codel	0	286	1	133	Methylated
TCGA-HT-8013-01	OA	Grade II	Female	37	1905	1	Mutant	Non-codel	1	1933	1	1306	Methylated
TCGA-HT-8015-01	A	Grade II	Male	21	3	0	Wildtype	Non-codel	0	3	0	3	Unmethylated
TCGA-HT-8018-01	OA	Grade II	Female	40	645	0	Mutant	Non-codel	0	1152	0	1152	Methylated
TCGA-HT-8019-01	AO	Grade III	Female	34	990	0	Wildtype	Non-codel	0	1004	0	1004	Unmethylated
TCGA-HT-8104-01	AA	Grade III	Female	51	366	0	Wildtype	Non-codel	0	372	0	372	Unmethylated
TCGA-HT-8105-01	AO	Grade III	Male	54	186	0	Mutant	Codel	0	190	0	190	Methylated
TCGA-HT-8106-01	AA	Grade III	Male	53	3	0	Mutant	Non-codel	0	3	0	3	Unmethylated
TCGA-HT-8107-01	O	Grade II	Male	62	15	0	Wildtype	Non-codel	0	14	0	14	Methylated
TCGA-HT-8108-01	O	Grade II	Female	26	75	0	Mutant	Non-codel	0	76	0	76	Methylated
TCGA-HT-8109-01	AO	Grade III	Male	64	117	0	Mutant	Codel	0	169	0	169	Unmethylated
TCGA-HT-8110-01	AA	Grade III	Male	57	141	0	Wildtype	Non-codel	0	419	0	419	Methylated
TCGA-HT-8111-01	AOA	Grade III	Male	32	6	0	Mutant	Non-codel	0	7	0	7	Methylated
TCGA-HT-8113-01	O	Grade II	Female	49	888	0	Mutant	Non-codel	0	900	0	900	Methylated
TCGA-HT-8114-01	AOA	Grade III	Male	36	117	0	Mutant	Non-codel	0	1040	0	1040	Unmethylated
TCGA-HT-8558-01	O	Grade II	Female	29	51	0	Wildtype	Non-codel	0	418	0	418	Methylated
TCGA-HT-8563-01	AA	Grade III	Female	30	480	0	Mutant	Non-codel	0	860	0	860	Unmethylated
TCGA-HT-8564-01	AA	Grade III	Male	47	471	0	Wildtype	Non-codel	0	478	1	120	Unmethylated
TCGA-HT-A4DS-01	AA	Grade III	Female	55	6	0	Wildtype	Non-codel	0	7	0	7	Methylated
TCGA-HT-A4DV-01	AO	Grade III	Female	51	315	0	Mutant	Codel	0	792	0	792	Unmethylated
TCGA-HT-A5R5-01	O	Grade II	Female	33	3	0	Mutant	Non-codel	0	4	0	4	Unmethylated
TCGA-HT-A5R7-01	AA	Grade III	Female	33	420	0	Mutant	Non-codel	0	615	0	615	Methylated
TCGA-HT-A5R9-01	AO	Grade III	Female	48	3	0	Mutant	Codel	0	2	0	2	NA
TCGA-HT-A5RA-01	AA	Grade III	Female	65	441	0	Wildtype	Non-codel	0	832	0	832	Methylated
TCGA-HT-A5RB-01	A	Grade II	Male	24	3	0	Mutant	Non-codel	0	3	0	3	Unmethylated
TCGA-HT-A5RC-01	AA	Grade III	Female	70	159	1	Wildtype	Non-codel	1	162	1	162	Methylated
TCGA-HT-A614-01	OA	Grade II	Male	47	81	0	Mutant	Non-codel	0	82	0	82	Methylated
TCGA-HT-A615-01	O	Grade II	Female	38	390	0	Mutant	Codel	0	515	0	515	Methylated
TCGA-HT-A616-01	A	Grade II	Female	36	54	0	Mutant	Non-codel	0	55	0	55	Methylated
TCGA-HT-A617-01	O	Grade II	Male	47	483	0	Wildtype	Non-codel	0	491	1	395	Unmethylated
TCGA-HT-A618-01	AA	Grade III	Female	37	159	0	Mutant	Non-codel	0	512	0	512	Unmethylated
TCGA-HT-A619-01	AO	Grade III	Female	51	429	0	Mutant	Codel	0	651	0	651	Unmethylated
TCGA-HT-A61A-01	O	Grade II	Female	20	192	0	Mutant	Non-codel	0	194	0	194	Methylated
TCGA-HT-A61B-01	NA	NA	NA	NA	NA	NA	Mutant	Non-codel	0	533	0	533	Unmethylated
TCGA-HT-A61C-01	AO	Grade III	Male	66	102	0	Wildtype	Non-codel	1	537	1	476	Unmethylated
TCGA-HT-A74H-01	AA	Grade III	Male	62	72	0	Wildtype	Non-codel	0	74	0	74	Unmethylated
TCGA-HT-A74J-01	OA	Grade II	Male	33	315	0	Mutant	Non-codel	0	320	0	320	Unmethylated
TCGA-HT-A74K-01	NA	NA	NA	NA	NA	NA	Mutant	Codel	0	467	0	467	Unmethylated
TCGA-HT-A74L-01	NA	NA	NA	NA	NA	NA	Mutant	Codel	0	336	0	336	Methylated
TCGA-HT-A74O-01	AA	Grade III	Male	34	3	0	Mutant	Non-codel	0	3	0	3	Unmethylated
TCGA-HW-7486-01	O	Grade II	Male	37	897	0	Mutant	Codel	0	1721	0	1721	Methylated
TCGA-HW-7487-01	O	Grade II	Male	39	402	0	Mutant	Codel	0	1382	1	840	Methylated
TCGA-HW-7489-01	OA	Grade II	Male	38	249	0	Mutant	Non-codel	1	1262	1	1262	Unmethylated
TCGA-HW-7490-01	A	Grade II	Male	41	576	0	Mutant	Non-codel	0	1387	0	1387	Methylated
TCGA-HW-7491-01	O	Grade II	Male	35	1203	0	Mutant	Codel	0	2078	1	2197	Methylated
TCGA-HW-7493-01	A	Grade II	Female	40	1077	0	NA	Non-codel	0	2107	0	2107	Unmethylated
TCGA-HW-7495-01	O	Grade II	Female	45	129	0	Mutant	Codel	0	1078	0	1078	Methylated
TCGA-HW-8319-01	AA	Grade III	Female	34	651	0	Mutant	Non-codel	1	1209	1	997	Methylated
TCGA-HW-8320-01	AA	Grade III	Male	36	648	0	Mutant	Non-codel	0	1217	0	1217	Unmethylated
TCGA-HW-8321-01	AA	Grade III	Male	31	588	0	Mutant	Non-codel	0	1294	0	1294	Methylated
TCGA-HW-8322-01	O	Grade II	Male	39	534	0	Mutant	Codel	0	758	0	758	Methylated
TCGA-HW-A5KJ-01	AO	Grade III	Male	68	315	0	Mutant	Codel	1	962	1	615	Unmethylated
TCGA-HW-A5KK-01	AA	Grade III	Male	64	381	1	Wildtype	Non-codel	1	388	1	388	Methylated
TCGA-HW-A5KL-01	A	Grade II	Female	42	624	0	Mutant	Non-codel	0	878	0	878	Methylated
TCGA-HW-A5KM-01	A	Grade II	Male	35	621	0	Mutant	Non-codel	0	630	0	630	Unmethylated
TCGA-IK-7675-01	O	Grade II	Male	43	570	1	Mutant	Non-codel	1	578	1	123	Methylated
TCGA-IK-8125-01	AO	Grade III	Male	62	1281	0	Mutant	Codel	0	1301	0	1301	Methylated
TCGA-KT-A74X-01	AO	Grade III	Male	26	156	0	Mutant	Codel	0	438	0	438	Methylated
TCGA-KT-A7W1-01	AA	Grade III	Female	45	141	0	Wildtype	Non-codel	0	438	1	84	Unmethylated
TCGA-P5-A5ET-01	O	Grade II	Male	27	NA	0	Mutant	Codel	0	0	0	0	Methylated
TCGA-P5-A5EU-01	AA	Grade III	Male	35	NA	0	Mutant	Non-codel	0	0	0	0	Methylated
TCGA-P5-A5EV-01	A	Grade II	Male	39	6	0	Mutant	Non-codel	0	7	0	7	Methylated
TCGA-P5-A5EW-01	A	Grade II	Female	20	201	0	Mutant	Non-codel	0	204	0	204	Methylated
TCGA-P5-A5EX-01	AO	Grade III	Female	41	48	0	Mutant	Codel	0	243	0	243	Unmethylated
TCGA-P5-A5EY-01	A	Grade II	Male	21	72	0	Wildtype	Non-codel	0	72	0	72	Unmethylated
TCGA-P5-A5EZ-01	AA	Grade III	Male	39	69	0	Mutant	Non-codel	0	70	0	70	Unmethylated
TCGA-P5-A5F0-01	O	Grade II	Male	33	123	0	Mutant	Codel	0	287	0	287	Methylated
TCGA-P5-A5F1-01	A	Grade II	Male	30	177	0	Mutant	Non-codel	0	179	0	179	Unmethylated
TCGA-P5-A5F2-01	A	Grade II	Female	36	228	0	Mutant	Non-codel	0	242	0	242	Unmethylated
TCGA-P5-A5F4-01	AO	Grade III	Female	35	24	0	Mutant	Non-codel	0	231	0	231	Unmethylated
TCGA-P5-A5F6-01	O	Grade II	Male	26	39	0	Wildtype	Non-codel	0	39	0	39	Methylated
TCGA-P5-A72U-01	AO	Grade III	Female	71	6	0	Wildtype	Non-codel	0	7	0	7	Unmethylated
TCGA-P5-A72W-01	AA	Grade III	Male	35	9	0	Mutant	Non-codel	0	317	0	317	Unmethylated
TCGA-P5-A72X-01	AA	Grade III	Male	21	9	0	Mutant	Non-codel	0	403	0	403	Methylated
TCGA-P5-A72Z-01	AO	Grade III	Female	64	9	0	Mutant	Codel	0	354	0	354	Methylated
TCGA-P5-A730-01	AO	Grade III	Male	22	6	0	Mutant	Codel	0	333	0	333	Methylated
TCGA-P5-A731-01	OA	Grade II	Female	59	6	0	Mutant	Non-codel	0	274	0	274	Unmethylated
TCGA-P5-A733-01	A	Grade II	Female	52	6	0	Mutant	Non-codel	0	414	0	414	Unmethylated
TCGA-P5-A735-01	NA	NA	NA	NA	NA	NA	Mutant	Non-codel	0	292	0	292	Methylated
TCGA-P5-A736-01	NA	NA	NA	NA	NA	NA	Mutant	Non-codel	0	230	0	230	Unmethylated
TCGA-P5-A737-01	NA	NA	NA	NA	NA	NA	Mutant	Codel	0	372	0	372	Methylated
TCGA-P5-A77W-01	NA	NA	NA	NA	NA	NA	Mutant	Codel	0	584	0	584	Unmethylated
TCGA-P5-A77X-01	NA	NA	NA	NA	NA	NA	Mutant	Codel	0	105	0	105	Methylated
TCGA-P5-A780-01	NA	NA	NA	NA	NA	NA	Mutant	Non-codel	0	72	0	72	Unmethylated
TCGA-P5-A781-01	NA	NA	NA	NA	NA	NA	Mutant	Codel	0	134	0	134	Unmethylated
TCGA-QH-A65R-01	AO	Grade III	Female	38	171	0	Mutant	Codel	0	461	0	461	Unmethylated
TCGA-QH-A65S-01	OA	Grade II	Female	32	75	0	Mutant	Non-codel	0	77	0	77	Methylated
TCGA-QH-A65V-01	O	Grade II	Female	43	144	0	Mutant	Codel	0	384	0	384	Methylated
TCGA-QH-A65X-01	AO	Grade III	Female	28	234	0	Mutant	Codel	0	482	0	482	Unmethylated
TCGA-QH-A65Z-01	O	Grade II	Male	54	123	0	Mutant	Codel	0	427	0	427	Methylated
TCGA-QH-A6CS-01	AA	Grade III	Male	41	126	0	Wildtype	Non-codel	0	588	1	498	Unmethylated
TCGA-QH-A6CU-01	AO	Grade III	Female	52	NA	0	Mutant	Codel	0	451	0	451	Unmethylated
TCGA-QH-A6CV-01	AOA	Grade III	Male	51	90	0	Wildtype	Non-codel	0	442	0	442	Methylated
TCGA-QH-A6CW-01	AOA	Grade III	Male	43	NA	0	Mutant	Non-codel	0	414	0	414	Methylated
TCGA-QH-A6CX-01	A	Grade II	Male	66	NA	0	Wildtype	Non-codel	1	372	1	273	Unmethylated
TCGA-QH-A6CY-01	AO	Grade III	Male	38	66	0	Mutant	Codel	0	408	0	408	Unmethylated
TCGA-QH-A6CZ-01	O	Grade II	Male	38	96	0	Mutant	Codel	0	279	0	279	Methylated
TCGA-QH-A6X3-01	OA	Grade II	Male	27	18	0	Mutant	Non-codel	0	313	0	313	Methylated
TCGA-QH-A6X4-01	AO	Grade III	Male	47	189	0	Mutant	Codel	0	442	0	442	Unmethylated
TCGA-QH-A6X5-01	O	Grade II	Female	58	117	0	Mutant	Codel	0	497	0	497	Unmethylated
TCGA-QH-A6X8-01	AO	Grade III	Female	56	141	0	Mutant	Codel	0	509	0	509	Unmethylated
TCGA-QH-A6X9-01	O	Grade II	Female	73	57	0	Mutant	Non-codel	0	58	0	58	Unmethylated
TCGA-QH-A6XA-01	OA	Grade II	Female	23	6	0	Mutant	Non-codel	0	502	0	502	Methylated
TCGA-QH-A6XC-01	AA	Grade III	Male	48	150	0	Wildtype	Non-codel	0	508	1	438	Methylated
TCGA-QH-A86X-01	O	Grade II	Male	33	105	0	Mutant	Codel	0	337	0	337	Methylated
TCGA-QH-A870-01	AOA	Grade III	Female	38	3	0	Mutant	Non-codel	0	395	1	335	Methylated
TCGA-R8-A6MK-01	O	Grade II	Male	40	2664	0	Mutant	Codel	0	2702	0	2702	Unmethylated
TCGA-R8-A6ML-01	AO	Grade III	Male	52	2820	0	Mutant	Codel	0	2860	0	2860	Unmethylated
TCGA-R8-A6MO-01	O	Grade II	Female	53	978	0	Mutant	Codel	0	993	0	993	Unmethylated
TCGA-R8-A6YH-01	NA	NA	NA	NA	NA	NA	Mutant	Non-codel	#N/A	#N/A	#N/A	#N/A	Methylated
TCGA-R8-A73M-01	O	Grade II	Female	48	1779	0	Mutant	Codel	0	1806	0	1806	Methylated
TCGA-RY-A83X-01	NA	NA	NA	NA	NA	NA	Mutant	Codel	0	939	0	939	Methylated
TCGA-RY-A83Y-01	NA	NA	NA	NA	NA	NA	Mutant	Codel	0	166	0	166	Unmethylated
TCGA-RY-A83Z-01	NA	NA	NA	NA	NA	NA	Mutant	Non-codel	0	301	0	301	Methylated
TCGA-RY-A840-01	NA	NA	NA	NA	NA	NA	Mutant	Codel	0	854	0	854	Methylated
TCGA-RY-A843-01	NA	NA	NA	NA	NA	NA	Mutant	Non-codel	0	63	0	63	Unmethylated
TCGA-RY-A845-01	NA	NA	NA	NA	NA	NA	Mutant	Non-codel	0	596	0	596	Unmethylated
TCGA-RY-A847-01	NA	NA	NA	NA	NA	NA	Mutant	Codel	0	933	0	933	Unmethylated
TCGA-S9-A6TS-01	AA	Grade III	Female	48	1863	1	Mutant	Non-codel	1	1891	1	1324	Methylated
TCGA-S9-A6TU-01	A	Grade II	Male	38	2070	0	Mutant	Non-codel	0	2650	1	1475	Unmethylated
TCGA-S9-A6TV-01	AOA	Grade III	Male	50	564	0	Mutant	Non-codel	0	571	0	571	Unmethylated
TCGA-S9-A6TW-01	AO	Grade III	Male	40	849	0	Mutant	Codel	0	1250	1	861	Methylated
TCGA-S9-A6TX-01	AO	Grade III	Male	46	843	0	Mutant	Codel	0	1245	1	856	Methylated
TCGA-S9-A6TY-01	O	Grade II	Male	50	675	0	Mutant	Codel	0	1076	0	1076	Unmethylated
TCGA-S9-A6TZ-01	A	Grade II	Female	39	648	0	Mutant	Non-codel	0	1120	1	552	Unmethylated
TCGA-S9-A6U0-01	AA	Grade III	Male	46	492	0	Wildtype	Non-codel	1	742	1	692	Methylated
TCGA-S9-A6U1-01	AA	Grade III	Female	22	339	0	Mutant	Non-codel	0	785	0	785	Unmethylated
TCGA-S9-A6U2-01	O	Grade II	Female	48	468	0	Mutant	Codel	0	908	0	908	Methylated
TCGA-S9-A6U5-01	A	Grade II	Male	33	600	0	Mutant	Codel	0	992	0	992	Methylated
TCGA-S9-A6U6-01	AA	Grade III	Male	28	297	0	Mutant	Non-codel	0	1069	0	1069	Unmethylated
TCGA-S9-A6U8-01	A	Grade II	Male	24	2838	0	Mutant	Non-codel	1	2988	1	367	Unmethylated
TCGA-S9-A6U9-01	AA	Grade III	Male	36	2508	0	Mutant	Non-codel	0	2918	0	2918	Unmethylated
TCGA-S9-A6UA-01	AA	Grade III	Male	66	174	1	Wildtype	Non-codel	1	178	1	161	Unmethylated
TCGA-S9-A6UB-01	O	Grade II	Male	52	3111	0	Mutant	Codel	0	3761	0	3761	Unmethylated
TCGA-S9-A6WD-01	AO	Grade III	Male	58	1869	0	Mutant	Codel	0	2289	0	2289	Unmethylated
TCGA-S9-A6WE-01	O	Grade II	Male	34	2175	0	Mutant	Codel	0	4113	0	4113	Methylated
TCGA-S9-A6WG-01	AA	Grade III	Male	31	2115	0	Mutant	Non-codel	0	2602	0	2602	Methylated
TCGA-S9-A6WH-01	O	Grade II	Female	73	687	0	Mutant	Codel	0	1173	0	1173	Unmethylated
TCGA-S9-A6WI-01	OA	Grade II	Female	56	2118	0	Mutant	Non-codel	0	2585	0	2585	Unmethylated
TCGA-S9-A6WL-01	AA	Grade III	Male	52	327	0	Mutant	Codel	0	946	1	240	Unmethylated
TCGA-S9-A6WM-01	AA	Grade III	Female	59	279	0	Wildtype	Non-codel	0	604	1	505	Methylated
TCGA-S9-A6WN-01	AA	Grade III	Female	38	270	0	Mutant	Codel	0	805	1	303	Unmethylated
TCGA-S9-A6WO-01	A	Grade II	Male	29	228	0	Mutant	Non-codel	0	566	1	187	Unmethylated
TCGA-S9-A6WP-01	AO	Grade III	Male	42	183	0	Mutant	Codel	0	567	0	567	Methylated
TCGA-S9-A6WQ-01	OA	Grade II	Female	57	102	0	Mutant	Non-codel	0	428	0	428	Unmethylated
TCGA-S9-A7IQ-01	O	Grade II	Female	45	429	0	Mutant	Codel	0	1099	0	1099	Unmethylated
TCGA-S9-A7IS-01	AA	Grade III	Female	33	237	1	Mutant	Non-codel	1	241	1	241	Unmethylated
TCGA-S9-A7IX-01	AA	Grade III	Male	57	588	0	Wildtype	Non-codel	1	819	1	350	Methylated
TCGA-S9-A7IY-01	AO	Grade III	Male	39	378	0	Mutant	Codel	0	715	0	715	Methylated
TCGA-S9-A7IZ-01	AA	Grade III	Female	48	126	0	Mutant	Non-codel	0	608	1	467	Methylated
TCGA-S9-A7J0-01	AO	Grade III	Female	30	282	0	Mutant	Non-codel	0	609	1	390	Unmethylated
TCGA-S9-A7J1-01	O	Grade II	Male	43	246	0	Mutant	Codel	0	249	0	249	Unmethylated
TCGA-S9-A7J2-01	AO	Grade III	Male	25	60	0	Mutant	Codel	0	62	0	62	Unmethylated
TCGA-S9-A7J3-01	AO	Grade III	Female	52	243	0	Mutant	Codel	0	629	0	629	Methylated
TCGA-S9-A7QW-01	AA	Grade III	Female	54	108	0	Mutant	Non-codel	0	458	1	382	Unmethylated
TCGA-S9-A7QX-01	AA	Grade III	Female	36	120	0	Mutant	Non-codel	0	564	0	564	Unmethylated
TCGA-S9-A7QY-01	O	Grade II	Female	35	546	0	Mutant	Codel	0	863	0	863	Unmethylated
TCGA-S9-A7QZ-01	O	Grade II	Male	41	390	0	Mutant	Codel	0	826	1	774	Unmethylated
TCGA-S9-A7R1-01	O	Grade II	Male	35	4929	0	Mutant	Codel	1	5166	1	3637	Methylated
TCGA-S9-A7R2-01	AA	Grade III	Male	69	312	1	Wildtype	Non-codel	1	316	1	316	Unmethylated
TCGA-S9-A7R3-01	A	Grade II	Female	28	2610	0	Mutant	Non-codel	0	3013	1	970	Unmethylated
TCGA-S9-A7R4-01	AA	Grade III	Male	46	522	0	Mutant	Non-codel	0	914	0	914	Unmethylated
TCGA-S9-A7R7-01	A	Grade II	Male	27	2511	0	Mutant	Non-codel	0	3000	1	144	Methylated
TCGA-S9-A7R8-01	AA	Grade III	Female	44	948	1	Mutant	Non-codel	1	961	1	698	Unmethylated
TCGA-S9-A89V-01	AA	Grade III	Male	70	561	0	Wildtype	Non-codel	0	569	1	129	Methylated
TCGA-S9-A89Z-01	AA	Grade III	Male	40	150	0	Mutant	Non-codel	0	623	0	623	Methylated
TCGA-TM-A7C3-01	AA	Grade III	Female	43	1482	0	Wildtype	Non-codel	1	1666	1	713	Methylated
TCGA-TM-A7C4-01	A	Grade II	Female	39	1077	0	Mutant	Non-codel	0	1470	0	1470	Methylated
TCGA-TM-A7C5-01	O	Grade II	Male	30	759	0	Mutant	Codel	0	1500	0	1500	Unmethylated
TCGA-TM-A7CA-01	A	Grade II	Male	44	678	0	Mutant	Non-codel	0	1058	0	1058	Unmethylated
TCGA-TM-A7CF-01	A	Grade II	Female	41	1452	0	Mutant	Non-codel	0	1989	1	924	Methylated
TCGA-TM-A7CF-02	NA	NA	NA	NA	NA	NA	NA	NA	0	1989	1	924	Methylated
TCGA-TM-A84B-01	AA	Grade III	Male	40	360	0	Wildtype	Non-codel	1	758	1	758	Unmethylated
TCGA-TM-A84C-01	A	Grade II	Male	32	453	0	Wildtype	Non-codel	1	492	1	492	Methylated
TCGA-TM-A84F-01	AA	Grade III	Male	48	1521	0	Mutant	Non-codel	0	1796	0	1796	Unmethylated
TCGA-TM-A84G-01	AO	Grade III	Female	54	1029	0	Mutant	Codel	0	1236	0	1236	Unmethylated
TCGA-TM-A84H-01	AOA	Grade III	Female	44	726	0	Mutant	Non-codel	0	926	0	926	Methylated
TCGA-TM-A84I-01	AA	Grade III	Male	30	582	0	Mutant	Non-codel	0	854	0	854	Unmethylated
TCGA-TM-A84J-01	AO	Grade III	Male	63	525	0	Wildtype	Non-codel	0	735	1	454	Unmethylated
TCGA-TM-A84L-01	OA	Grade II	Male	31	1224	1	Mutant	Non-codel	1	1242	1	987	Unmethylated
TCGA-TM-A84M-01	AO	Grade III	Male	40	495	0	Mutant	Codel	0	754	0	754	Methylated
TCGA-TM-A84O-01	AO	Grade III	Female	61	897	0	Mutant	Codel	1	1011	1	1011	Unmethylated
TCGA-TM-A84Q-01	A	Grade II	Male	31	567	0	Mutant	Non-codel	0	772	1	455	Methylated
TCGA-TM-A84R-01	O	Grade II	Male	46	282	0	Mutant	Codel	0	566	0	566	Methylated
TCGA-TM-A84S-01	AO	Grade III	Male	36	138	0	Mutant	Codel	0	454	0	454	Methylated
TCGA-TM-A84T-01	OA	Grade II	Male	19	360	0	Mutant	Non-codel	0	724	0	724	Methylated
TCGA-TQ-A7RF-01	NA	NA	NA	NA	NA	NA	Mutant	Non-codel	0	650	0	650	Methylated
TCGA-TQ-A7RG-01	NA	NA	NA	NA	NA	NA	Mutant	Codel	0	599	0	599	Unmethylated
TCGA-TQ-A7RH-01	NA	NA	NA	NA	NA	NA	Mutant	Non-codel	0	486	0	486	Unmethylated
TCGA-TQ-A7RI-01	NA	NA	NA	NA	NA	NA	Mutant	Codel	0	62	0	62	Unmethylated
TCGA-TQ-A7RJ-01	NA	NA	NA	NA	NA	NA	Mutant	Non-codel	0	1229	0	1229	Methylated
TCGA-TQ-A7RK-01	NA	NA	NA	NA	NA	NA	Mutant	Non-codel	0	1341	1	858	Unmethylated
TCGA-TQ-A7RK-02	NA	NA	NA	NA	NA	NA	NA	NA	0	1341	1	858	Unmethylated
TCGA-TQ-A7RM-01	NA	NA	NA	NA	NA	NA	Mutant	Non-codel	0	1116	0	1116	Unmethylated
TCGA-TQ-A7RN-01	NA	NA	NA	NA	NA	NA	Mutant	Codel	0	1026	0	1026	Methylated
TCGA-TQ-A7RO-01	NA	NA	NA	NA	NA	NA	Mutant	Codel	0	949	0	949	Unmethylated
TCGA-TQ-A7RP-01	NA	NA	NA	NA	NA	NA	Wildtype	Non-codel	0	914	0	914	Unmethylated
TCGA-TQ-A7RQ-01	NA	NA	NA	NA	NA	NA	Mutant	Codel	0	795	0	795	Methylated
TCGA-TQ-A7RR-01	NA	NA	NA	NA	NA	NA	Mutant	Non-codel	0	787	0	787	Methylated
TCGA-TQ-A7RS-01	NA	NA	NA	NA	NA	NA	Mutant	Codel	0	0	0	0	Unmethylated
TCGA-TQ-A7RU-01	NA	NA	NA	NA	NA	NA	Mutant	Codel	0	1032	0	1032	Methylated
TCGA-TQ-A7RV-01	NA	NA	NA	NA	NA	NA	Mutant	Non-codel	0	1868	1	530	Methylated
TCGA-TQ-A7RV-02	NA	NA	NA	NA	NA	NA	NA	NA	0	1868	1	530	Methylated
TCGA-TQ-A7RW-01	NA	NA	NA	NA	NA	NA	Mutant	Non-codel	1	821	1	511	Methylated
TCGA-TQ-A8XE-01	NA	NA	NA	NA	NA	NA	Mutant	Non-codel	1	954	1	455	Unmethylated
TCGA-TQ-A8XE-02	NA	NA	NA	NA	NA	NA	NA	NA	1	954	1	455	Unmethylated
TCGA-VM-A8C8-01	O	Grade II	Female	50	993	0	Mutant	Non-codel	0	1397	1	456	Unmethylated
TCGA-VM-A8C9-01	A	Grade II	Female	37	903	0	Wildtype	Non-codel	0	1314	0	1314	Unmethylated
TCGA-VM-A8CA-01	O	Grade II	Male	54	405	0	Mutant	Non-codel	0	411	0	411	Methylated
TCGA-VM-A8CB-01	AO	Grade III	Male	33	3	0	Mutant	Codel	0	3	0	3	Unmethylated
TCGA-VM-A8CD-01	AA	Grade III	Male	58	237	1	Wildtype	Non-codel	1	240	1	240	Methylated
TCGA-VM-A8CE-01	O	Grade II	Male	25	804	0	Mutant	Codel	0	1191	1	815	Unmethylated
TCGA-VM-A8CF-01	NA	NA	NA	NA	NA	NA	Mutant	Non-codel	0	609	0	609	Unmethylated
TCGA-VM-A8CH-01	A	Grade II	Female	24	327	0	Mutant	Non-codel	0	714	0	714	Methylated
TCGA-VV-A829-01	AO	Grade III	Male	44	810	0	Mutant	Codel	0	1127	0	1127	Methylated
TCGA-VV-A86M-01	AA	Grade III	Female	36	210	0	Mutant	Non-codel	0	487	0	487	Unmethylated
TCGA-VW-A7QS-01	AO	Grade III	Female	35	696	0	Mutant	Codel	0	706	0	706	Unmethylated
TCGA-VW-A8FI-01	AA	Grade III	Male	66	240	1	Wildtype	Non-codel	1	245	1	245	Unmethylated
TCGA-W9-A837-01	O	Grade II	Male	47	1350	0	Mutant	Codel	0	1553	0	1553	Unmethylated
TCGA-WH-A86K-01	A	Grade II	Male	65	159	0	Mutant	Non-codel	0	405	0	405	Methylated
TCGA-WY-A858-01	AA	Grade III	Female	32	1317	0	Mutant	Non-codel	0	1337	0	1337	Unmethylated
TCGA-WY-A859-01	NA	NA	NA	NA	NA	NA	Mutant	Non-codel	0	1213	0	1213	Unmethylated
TCGA-WY-A85A-01	NA	NA	NA	NA	NA	NA	Mutant	Non-codel	0	1320	0	1320	Unmethylated
TCGA-WY-A85B-01	NA	NA	NA	NA	NA	NA	Mutant	Non-codel	0	1393	0	1393	Methylated
TCGA-WY-A85C-01	NA	NA	NA	NA	NA	NA	Mutant	Non-codel	0	1426	1	809	Methylated
TCGA-WY-A85D-01	NA	NA	NA	NA	NA	NA	Mutant	Non-codel	0	1147	1	887	Unmethylated
TCGA-WY-A85E-01	NA	NA	NA	NA	NA	NA	Mutant	Non-codel	0	633	1	532	Unmethylated
