# Supplementary material for: Polo-like kinase 1 is related with malignant characteristics and inhibits macrophages infiltration in glioma
Source: Front Immunol. 2022 Dec 21;13:1058036. doi: 10.3389/fimmu.2022.1058036 (PMC9811677; doi:10.3389/fimmu.2022.1058036)
Supplement: Supplementary file 7 [file DataSheet_1.zip]

Archive with 18 entries (17 files):
- Supplementary Figures/
- Supplementary Figures/Supplementary Figure 1.tif
- Supplementary Figures/Supplementary Figure 10.tif
- Supplementary Figures/Supplementary Figure 11.tif
- Supplementary Figures/Supplementary Figure 12.tif
- Supplementary Figures/Supplementary Figure 13.tif
- Supplementary Figures/Supplementary Figure 14.tif
- Supplementary Figures/Supplementary Figure 15.tif
- Supplementary Figures/Supplementary Figure 16.tif
- Supplementary Figures/Supplementary Figure 2.tif
- Supplementary Figures/Supplementary Figure 3.tif
- Supplementary Figures/Supplementary Figure 4.tif
- Supplementary Figures/Supplementary Figure 5.tif
- Supplementary Figures/Supplementary Figure 6.tif
- Supplementary Figures/Supplementary Figure 7.tif
- Supplementary Figures/Supplementary Figure 8.tif
- Supplementary Figures/Supplementary Figure 9.tif
- Supplementary Figures/Supplementary Figure Legends.docx
